# Supplementary material for: Genus-wide genomic characterization of Macrococcus: insights into evolution, population structure, and functional potential
Source: Front Microbiol. 2023 Jul 20;14:1181376. doi: 10.3389/fmicb.2023.1181376 (PMC10400458; doi:10.3389/fmicb.2023.1181376)
Supplement: Supplementary file 1 [file Data_Sheet_1.xlsx]

## Sheet: S1
Supplementary Table S1. South African Macrococcus genomes sequenced in this study (n = 6).
Study Metadata										QUAST Results																					CheckM Results
Strain ID	Study ID	NCBI BioSample Accession	Sample Category	Sample Type (General)	Sample Type (Details)	Year of Isolation	Animal Species	Establisment Category	Province	# contigs (>= 0 bp)	# contigs (>= 1000 bp)	# contigs (>= 5000 bp)	# contigs (>= 10000 bp)	# contigs (>= 25000 bp)	# contigs (>= 50000 bp)	Total length (>= 0 bp)	Total length (>= 1000 bp)	Total length (>= 5000 bp)	Total length (>= 10000 bp)	Total length (>= 25000 bp)	Total length (>= 50000 bp)	# contigs	Largest contig	Total length	GC (%)	N50	N75	L50	L75	# N's per 100 kbp	Marker lineage	Completeness	Contamination
S115	FOO_2015_AF_Limpopo_Cattle-RTE-Biltong-RetailOutlet_S115	SAMN33591090	Meat	Ready-to-Eat (RTE) Meat	Biltong	2015	Cattle	Retail Outlet	Limpopo	25	22	16	14	12	11	2142986	2141764	2125295	2111125	2081987	2044627	25	613868	2142986	36.8	202563	133323	3	6	0	c__Bacilli (UID285)	96.69	1.1
S120	FOO_2015_AF_Gauteng_Cattle-RTE-Biltong-RetailOutlet_S120	SAMN33591091	Meat	Ready-to-Eat (RTE) Meat	Biltong	2015	Cattle	Retail Outlet	Gauteng	21	17	13	11	9	6	2054614	2052173	2040330	2026994	1998807	1899162	21	536956	2054614	36.76	327249	324692	3	4	0	c__Bacilli (UID285)	96.69	1.1
S125	ANI_1992_AF_Gauteng_Cattle-Milk-Mastitis-Farm_S125	SAMN33591092	Veterinary clinical sample	Milk	Mastitis	1992	Cattle	Farm	Gauteng	46	42	32	27	17	12	2105513	2103286	2079768	2038569	1862270	1684000	46	365224	2105513	36.81	136821	57201	6	11	0	c__Bacilli (UID285)	96.69	1.1
S135	FOO_2015_AF_FreeState_Cattle-ProcessedMeat-Patties-RetailOutlet_S135	SAMN33591093	Meat	Processed Meat	Patties	2015	Cattle	Retail Outlet	Free State	16	13	11	11	9	7	2060151	2058383	2052614	2052614	2023488	1965060	16	473879	2060151	36.9	325918	303155	3	4	0	c__Bacilli (UID285)	96.69	1.1
S99	ANI_1991_AF_Gauteng_Cattle-Milk-Mastitis-Farm_S99	SAMN33591094	Veterinary clinical sample	Milk	Mastitis	1991	Cattle	Farm	Gauteng	24	18	9	8	8	6	2123864	2120664	2095138	2089316	2089316	2021223	24	1300652	2123864	36.67	1300652	329561	1	2	0	c__Bacilli (UID285)	96.69	1.1
S139	FOO_2015_AF_Gauteng_Cattle-ProcessedMeat-Mince-Butchery_S139	SAMN33591095	Meat	Processed Meat	Mince	2015	Cattle	Butchery	Gauteng	45	40	25	24	19	10	2087362	2083430	2039326	2033695	1962050	1630968	45	359193	2087362	36.54	164878	57205	4	9	0	c__Bacilli (UID285)	96.13	1.1

## Sheet: S2
Supplementary Table S2. FastQC/MultiQC results for the Macrococcus genomes sequenced in this study (n = 6).
Sample	Filename	File type	Encoding	Total Sequences	Sequences flagged as poor quality	Sequence length	%GC	total_deduplicated_percentage	avg_sequence_length	basic_statistics	per_base_sequence_quality	per_tile_sequence_quality	per_sequence_quality_scores	per_base_sequence_content	per_sequence_gc_content	per_base_n_content	sequence_length_distribution	sequence_duplication_levels	overrepresented_sequences	adapter_content
ANI_1991_AF_Gauteng_Cattle-Milk-Mastitis-Farm_S99_trimmedP_1	ANI_1991_AF_Gauteng_Cattle-Milk-Mastitis-Farm_S99_trimmedP_1.fastq.gz	Conventional base calls	Sanger / Illumina 1.9	1302329	0	36-151	36	71.2953	150.415	pass	pass	pass	pass	fail	pass	pass	warn	pass	pass	pass
ANI_1991_AF_Gauteng_Cattle-Milk-Mastitis-Farm_S99_trimmedP_2	ANI_1991_AF_Gauteng_Cattle-Milk-Mastitis-Farm_S99_trimmedP_2.fastq.gz	Conventional base calls	Sanger / Illumina 1.9	1302329	0	36-151	36	73.284	150.455	pass	pass	pass	pass	fail	pass	pass	warn	pass	pass	pass
ANI_1992_AF_Gauteng_Cattle-Milk-Mastitis-Farm_S125_trimmedP_1	ANI_1992_AF_Gauteng_Cattle-Milk-Mastitis-Farm_S125_trimmedP_1.fastq.gz	Conventional base calls	Sanger / Illumina 1.9	2453913	0	36-151	37	64.8955	150.764	pass	pass	pass	pass	warn	pass	pass	warn	warn	pass	pass
ANI_1992_AF_Gauteng_Cattle-Milk-Mastitis-Farm_S125_trimmedP_2	ANI_1992_AF_Gauteng_Cattle-Milk-Mastitis-Farm_S125_trimmedP_2.fastq.gz	Conventional base calls	Sanger / Illumina 1.9	2453913	0	36-151	37	67.2543	150.766	pass	pass	warn	pass	warn	pass	pass	warn	warn	pass	pass
FOO_2015_AF_FreeState_Cattle-ProcessedMeat-Patties-RetailOutlet_S135_trimmedP_1	FOO_2015_AF_FreeState_Cattle-ProcessedMeat-Patties-RetailOutlet_S135_trimmedP_1.fastq.gz	Conventional base calls	Sanger / Illumina 1.9	1851489	0	36-151	37	68.7994	150.903	pass	pass	pass	pass	warn	pass	pass	warn	warn	pass	pass
FOO_2015_AF_FreeState_Cattle-ProcessedMeat-Patties-RetailOutlet_S135_trimmedP_2	FOO_2015_AF_FreeState_Cattle-ProcessedMeat-Patties-RetailOutlet_S135_trimmedP_2.fastq.gz	Conventional base calls	Sanger / Illumina 1.9	1851489	0	36-151	37	71.8217	150.903	pass	pass	warn	pass	warn	pass	pass	warn	pass	pass	pass
FOO_2015_AF_Gauteng_Cattle-ProcessedMeat-Mince-Butchery_S139_trimmedP_1	FOO_2015_AF_Gauteng_Cattle-ProcessedMeat-Mince-Butchery_S139_trimmedP_1.fastq.gz	Conventional base calls	Sanger / Illumina 1.9	1285255	0	36-151	36	74.3346	150.925	pass	pass	pass	pass	fail	pass	pass	warn	pass	pass	pass
FOO_2015_AF_Gauteng_Cattle-ProcessedMeat-Mince-Butchery_S139_trimmedP_2	FOO_2015_AF_Gauteng_Cattle-ProcessedMeat-Mince-Butchery_S139_trimmedP_2.fastq.gz	Conventional base calls	Sanger / Illumina 1.9	1285255	0	36-151	36	76.8089	150.92	pass	pass	warn	pass	fail	pass	pass	warn	pass	pass	pass
FOO_2015_AF_Gauteng_Cattle-RTE-Biltong-RetailOutlet_S120_trimmedP_1	FOO_2015_AF_Gauteng_Cattle-RTE-Biltong-RetailOutlet_S120_trimmedP_1.fastq.gz	Conventional base calls	Sanger / Illumina 1.9	1663070	0	36-151	37	72.7133	150.915	pass	pass	pass	pass	warn	pass	pass	warn	pass	pass	pass
FOO_2015_AF_Gauteng_Cattle-RTE-Biltong-RetailOutlet_S120_trimmedP_2	FOO_2015_AF_Gauteng_Cattle-RTE-Biltong-RetailOutlet_S120_trimmedP_2.fastq.gz	Conventional base calls	Sanger / Illumina 1.9	1663070	0	36-151	37	76.1883	150.912	pass	pass	warn	pass	warn	pass	pass	warn	pass	pass	pass
FOO_2015_AF_Limpopo_Cattle-RTE-Biltong-RetailOutlet_S115_trimmedP_1	FOO_2015_AF_Limpopo_Cattle-RTE-Biltong-RetailOutlet_S115_trimmedP_1.fastq.gz	Conventional base calls	Sanger / Illumina 1.9	2757817	0	36-151	36	64.4676	150.71	pass	pass	pass	pass	fail	pass	pass	warn	warn	pass	pass
FOO_2015_AF_Limpopo_Cattle-RTE-Biltong-RetailOutlet_S115_trimmedP_2	FOO_2015_AF_Limpopo_Cattle-RTE-Biltong-RetailOutlet_S115_trimmedP_2.fastq.gz	Conventional base calls	Sanger / Illumina 1.9	2757817	0	36-151	36	66.7908	150.712	pass	pass	warn	pass	warn	pass	pass	warn	warn	pass	pass

## Sheet: S3
Supplementary Table S3. Publicly available Macrococcus genomes used in this study (n = 104).
NCBI Metadata														Study Metadata						QUAST Results																					CheckM Results
Study ID	NCBI Assembly Accession	NCBI BioSample Accession	NCBI Organism	NCBI Collection Date	NCBI Geographic Location	NCBI Host	NCBI Host Disease	NCBI Host Health State	NCBI Host Sex	NCBI Isolation Source	NCBI Sample Type	NCBI Strain	NCBI Type Material	Year of Isolation	Geographic Location	Source (General)	Source (Details)	Continent	Notes	# contigs (>= 0 bp)	# contigs (>= 1000 bp)	# contigs (>= 5000 bp)	# contigs (>= 10000 bp)	# contigs (>= 25000 bp)	# contigs (>= 50000 bp)	Total length (>= 0 bp)	Total length (>= 1000 bp)	Total length (>= 5000 bp)	Total length (>= 10000 bp)	Total length (>= 25000 bp)	Total length (>= 50000 bp)	# contigs	Largest contig	Total length	GC (%)	N50	N75	L50	L75	# N's per 100 kbp	Marker lineage	Completeness	Contamination
GCA_002119805.1_ASM211980v1_genomic	GCA_002119805.1	SAMN06829615	Macrococcus canis	2013	Switzerland	Canine	NA	NA	NA	NA	pure culture	KM 45013	type strain of Macrococcus canis	2013	Switzerland	Dog	Dog	EU		1	1	1	1	1	1	2363414	2363414	2363414	2363414	2363414	2363414	1	2363414	2363414	37.1	2363414	2363414	1	1	0	c__Bacilli (UID285)	96.13	5.11
GCA_019378895.1_ASM1937889v1_genomic	GCA_019378895.1	SAMN20089737	Macrococcus caseolyticus	2019	Switzerland	calf	NA	NA	NA	nasal swab sample	pure culture	19Msa1047	NA	2019	Switzerland	Animal (unknown)	Calf nasal swab	EU		12	12	6	6	3	3	2362893	2362893	2343677	2343677	2306032	2306032	12	2101508	2362893	36.34	2101508	2101508	1	1	0	c__Bacilli (UID285)	96.13	3.31
GCA_019788685.1_ASM1978868v1_genomic	GCA_019788685.1	SAMN20089735	Macrococcus caseolyticus	2019	Switzerland	calf	NA	NA	NA	nasal swab sample	pure culture	19Msa0499	NA	2019	Switzerland	Animal (unknown)	Calf nasal swab	EU		12	12	6	6	3	3	2346965	2346965	2327749	2327749	2289748	2289748	12	2101511	2346965	36.37	2101511	2101511	1	1	0	c__Bacilli (UID285)	96.13	3.31
GCA_019357535.1_ASM1935753v1_genomic	GCA_019357535.1	SAMN20089738	Macrococcus sp. 19Msa1099	2019	Switzerland	NA	NA	NA	NA	pork meat	pure culture	19Msa1099	NA	2019	Switzerland	Pig	Pork meat	EU		10	10	6	5	3	3	2347121	2347121	2333099	2327863	2303991	2303991	10	2101682	2347121	36.37	2101682	2101682	1	1	0	c__Bacilli (UID285)	96.13	3.31
GCA_003259695.1_ASM325969v1_genomic	GCA_003259695.1	SAMN05771339	Macrococcus epidermidis	2001-09-27	Czech Republic: Ceske Budejovice	Homo sapiens	NA	NA	NA	skin smear	cell culture	01/688	type strain of Macrococcus epidermidis	2001	CzechRepublic	Human	Human skin smear	EU		32	21	16	15	12	10	2493652	2488885	2479036	2473483	2428395	2358442	32	1242867	2493652	33.97	214089	107730	2	5	0	c__Bacilli (UID285)	95.58	2.95
GCA_004117835.1_ASM411783v1_genomic	GCA_004117835.1	SAMN10780301	Macrococcus sp. DPC7161	2017-01-15	Ireland:Cork	bovine	NA	NA	NA	tongue	Whole organism	DPC7161	NA	2017	Ireland	Cow	Bovine tongue	EU		77	22	17	15	12	11	2320150	2298278	2289193	2272086	2220422	2190919	77	725654	2320150	32.88	274060	114138	3	6	0	c__Bacilli (UID285)	96.13	2.76
GCA_002119825.1_ASM211982v1_genomic	GCA_002119825.1	SAMN06829096	Macrococcus caseolyticus	2015	Switzerland: Freiburg	Bovine	NA	NA	NA	NA	pure culture	IMD0819	NA	2015	Switzerland	Cow	Cow	EU		1	1	1	1	1	1	2275603	2275603	2275603	2275603	2275603	2275603	1	2275603	2275603	36.69	2275603	2275603	1	1	0	c__Bacilli (UID285)	96.69	2.76
GCA_002834635.1_ASM283463v1_genomic	GCA_002834635.1	SAMN08117971	Macrococcus caseolyticus	2016-02	United Kingdom	Bos taurus	NA	NA	NA	Bovine bulk tank milk	Pure Culture	5804_BC29	NA	2016	UnitedKingdom	Cow	Bulk tank cow milk	EU		82	51	34	33	23	16	2267642	2253906	2215150	2210107	2053610	1775627	82	205693	2267642	36.36	103841	63694	8	15	0	c__Bacilli (UID285)	96.13	2.49
GCA_004359815.1_ASM435981v1_genomic	GCA_004359815.1	SAMN10780910	Macrococcus goetzii	2017	Ireland: Cork	bovine	NA	NA	NA	Bovine Tongue	Whole organism	DPC7164	NA	2017	Ireland	Cow	Bovine tongue	EU		61	19	15	14	11	9	2560158	2542658	2532350	2524466	2468923	2403433	61	1007122	2560158	34.08	458326	169849	2	4	0	c__Bacilli (UID285)	96.69	2.49
GCA_022808015.1_ASM2280801v1_genomic	GCA_022808015.1	SAMN26885638	Macrococcus armenti	1963	United Kingdom	NA	NA	NA	NA	pig related	bacterial culture	CCM 2609	NA	1963	UnitedKingdom	Pig	Pig-associated strain	EU		3	3	1	1	1	1	2129265	2129265	2125588	2125588	2125588	2125588	3	2125588	2129265	35.48	2125588	2125588	1	1	0	c__Bacilli (UID285)	96.13	2.39
GCA_020097055.1_ASM2009705v1_genomic	GCA_020097055.1	SAMN21409642	Macrococcus armenti	2017	Switzerland	NA	NA	NA	NA	nasal cavities of a pig	whole genome sequence	17Msa1131	NA	2017	Switzerland	Pig	Pig nasal swab	EU		3	3	1	1	1	1	2189921	2189921	2187028	2187028	2187028	2187028	3	2187028	2189921	35.43	2187028	2187028	1	1	0	c__Bacilli (UID285)	96.13	2.39
GCA_002742385.2_ASM274238v2_genomic	GCA_002742385.2	SAMN05578942	Macrococcus goetzii	2000-12	Czech Republic: Ceske Budejovice	Homo sapiens	nail mycosis	NA	NA	nail feet smear	whole organism	CCM 4927	type strain of Macrococcus goetzii	2000	CzechRepublic	Human	Nail feet smear from human with nail mycosis	EU		34	24	18	17	14	10	2594081	2590011	2579106	2572435	2519395	2371398	34	1039148	2594081	33.94	459952	134392	2	4	0	c__Bacilli (UID285)	96.13	2.39
GCA_004358885.1_ASM435888v1_genomic	GCA_004358885.1	SAMN10852195	Macrococcus bohemicus	2017-01-15	Ireland: Cork	bovine	NA	NA	NA	milk	Whole organisim	dpc7215	NA	2017	Ireland	Cow	Milk from cow	EU		55	22	14	14	13	10	2551449	2536943	2516832	2516832	2504733	2389726	55	560927	2551449	34	234144	198239	4	7	0	c__Bacilli (UID285)	96.13	2.23
GCA_002834855.1_ASM283485v1_genomic	GCA_002834855.1	SAMN08117958	Macrococcus caseolyticus	2015-09	United Kingdom	Bos taurus	NA	NA	NA	Bovine bulk tank milk	Pure Culture	5782_EF 83	NA	2015	UnitedKingdom	Cow	Bulk tank cow milk	EU		69	47	34	33	22	14	2256964	2246587	2215865	2207822	2045596	1753713	69	221629	2256964	36.56	119435	65587	7	13	0	c__Bacilli (UID285)	96.13	2.21
GCA_002834765.1_ASM283476v1_genomic	GCA_002834765.1	SAMN08117963	Macrococcus caseolyticus	2016-02	United Kingdom	Bos taurus	NA	NA	NA	Bovine bulk tank milk	Pure Culture	5787_EF169	NA	2016	UnitedKingdom	Cow	Bulk tank cow milk	EU		89	55	35	32	28	14	2188941	2175810	2126379	2105012	2048637	1529542	89	254904	2188941	36.54	101844	44313	8	17	0	c__Bacilli (UID285)	96.13	2.21
GCA_002834725.1_ASM283472v1_genomic	GCA_002834725.1	SAMN08117964	Macrococcus caseolyticus	2016-02	United Kingdom	Bos taurus	NA	NA	NA	Bovine bulk tank milk	Pure Culture	5788_EF188	NA	2016	UnitedKingdom	Cow	Bulk tank cow milk	EU		81	51	40	35	26	18	2182302	2169747	2144726	2108755	1951394	1657866	81	197693	2182302	36.55	76489	50380	10	18	0	c__Bacilli (UID285)	96.13	2.21
GCA_002834675.1_ASM283467v1_genomic	GCA_002834675.1	SAMN08117967	Macrococcus caseolyticus	2016-02	United Kingdom	Bos taurus	NA	NA	NA	Bovine bulk tank milk	Pure Culture	5795_EF335	NA	2016	UnitedKingdom	Cow	Bulk tank cow milk	EU		93	60	44	39	23	14	2228394	2213853	2172110	2133322	1891540	1555160	93	273066	2228394	36.48	94724	42135	8	17	0	c__Bacilli (UID285)	96.13	2.21
GCA_002835045.1_ASM283504v1_genomic	GCA_002835045.1	SAMN08117945	Macrococcus caseolyticus	2015-09	United Kingdom	Bos taurus	NA	NA	NA	Bovine bulk tank milk	Pure Culture	5190_42462	NA	2015	UnitedKingdom	Cow	Bulk tank cow milk	EU		71	46	26	26	21	10	2243262	2232713	2178547	2178547	2110038	1720349	71	453297	2243262	36.42	145071	53665	5	10	0	c__Bacilli (UID285)	96.13	2.21
GCA_002834945.1_ASM283494v1_genomic	GCA_002834945.1	SAMN08117950	Macrococcus caseolyticus	2015-09	United Kingdom	Bos taurus	NA	NA	NA	Bovine bulk tank milk	Pure Culture	5198_3_76	NA	2015	UnitedKingdom	Cow	Bulk tank cow milk	EU		66	49	38	35	26	18	2179889	2172753	2146980	2122602	1977192	1683072	66	219992	2179889	36.53	76489	50380	10	18	0	c__Bacilli (UID285)	96.13	2.21
GCA_002834925.1_ASM283492v1_genomic	GCA_002834925.1	SAMN08117951	Macrococcus caseolyticus	2016-02	United Kingdom	Bos taurus	NA	NA	NA	Bovine bulk tank milk	Pure Culture	5450_CC63A	NA	2016	UnitedKingdom	Cow	Bulk tank cow milk	EU		88	63	44	36	27	16	2267542	2256068	2201586	2150006	1998641	1601061	88	260618	2267542	36.45	83670	38229	10	19	0	c__Bacilli (UID285)	96.13	2.21
GCA_019357515.1_ASM1935751v1_genomic	GCA_019357515.1	SAMN20089739	Macrococcus caseolyticus	2019	Switzerland	calf	NA	NA	NA	nasal swab sample	pure culture	19Msa0287	NA	2019	Switzerland	Animal (unknown)	Calf nasal swab	EU		5	5	4	3	2	1	2327011	2327011	2322075	2316408	2296764	2266427	5	2266427	2327011	36.51	2266427	2266427	1	1	0	c__Bacilli (UID285)	96.13	2.21
GCA_002834615.1_ASM283461v1_genomic	GCA_002834615.1	SAMN08117973	Macrococcus caseolyticus	2016-02	United Kingdom	Bos taurus	NA	NA	NA	Bovine bulk tank milk	Pure Culture	5813_BC74	NA	2016	UnitedKingdom	Cow	Bulk tank cow milk	EU		58	45	34	28	21	12	2241307	2235018	2206362	2157667	2033118	1715301	58	326555	2241307	36.29	177491	50293	5	12	0	c__Bacilli (UID285)	96.69	2.21
GCA_004359705.1_ASM435970v1_genomic	GCA_004359705.1	SAMN10765562	Macrococcus canis	2017	Ireland: Cork	bovine	NA	NA	NA	tongue	Whole organism	DPC7158	NA	2017	Ireland	Cow	Bovine tongue	EU		69	14	10	9	8	7	2175151	2153238	2143271	2137733	2119476	2081367	69	605081	2175151	36.78	578934	166595	2	4	0	c__Bacilli (UID285)	96.69	2.21
GCA_022347105.1_ASM2234710v1_genomic	GCA_022347105.1	SAMN17729923	Macrococcus epidermidis	missing	USA	Homo sapiens	NA	NA	NA	skin	NA	ACRRS	NA	XXXX	USA	Human	Human skin	NA		37	33	21	19	17	12	2375299	2372349	2341543	2327908	2296951	2131989	37	449145	2375299	34.15	202139	118739	4	8	0	c__Bacilli (UID285)	95.58	2.03
GCA_018107745.1_ASM1810774v1_genomic	GCA_018107745.1	SAMN10411089	Macrococcus caseolyticus	2016-05	Sudan: Omdurman, Khartoum State	Equus asinus	NA	NA	NA	wound secretion	Culture	124B	NA	2016	Sudan	Donkey	Wound secretion from Equus asinus	AF		353	97	23	20	17	11	2333512	2148617	2032366	2010426	1964811	1757236	353	469290	2333512	38.08	147392	66094	5	11	36.38	c__Bacilli (UID285)	96.69	2
GCA_003627575.1_ASM362757v1_genomic	GCA_003627575.1	SAMN10132107	Macrococcus caseolyticus	2016-05-12	Sudan: Khartoum	Donkey	Wound infection	NA	male	wound swab	NA	DaniaSudan	NA	2016	Sudan	Donkey	Wound infection of male donkey	AF		353	97	23	20	17	11	2333512	2148617	2032366	2010426	1964811	1757236	353	469290	2333512	38.08	147392	66094	5	11	36.38	c__Bacilli (UID285)	96.69	2
GCA_002834755.1_ASM283475v1_genomic	GCA_002834755.1	SAMN08117960	Macrococcus caseolyticus	2015-09	United Kingdom	Bos taurus	NA	NA	NA	Bovine bulk tank milk	Pure Culture	5784_EF114	NA	2015	UnitedKingdom	Cow	Bulk tank cow milk	EU		76	57	39	37	26	13	2146159	2137482	2093711	2079244	1912211	1402270	76	223113	2146159	36.63	93778	44317	8	18	0	c__Bacilli (UID285)	96.13	1.93
GCA_002835365.1_ASM283536v1_genomic	GCA_002835365.1	SAMN08117965	Macrococcus caseolyticus	2016-02	United Kingdom	Bos taurus	NA	NA	NA	Bovine bulk tank milk	Pure Culture	5789_EF199	NA	2016	UnitedKingdom	Cow	Bulk tank cow milk	EU		91	67	47	44	33	15	2263823	2253037	2202709	2181657	2004485	1295272	91	196045	2263823	36.5	60652	38172	13	24	0	c__Bacilli (UID285)	96.13	1.93
GCA_002835385.1_ASM283538v1_genomic	GCA_002835385.1	SAMN08117962	Macrococcus caseolyticus	2016-02	United Kingdom	Bos taurus	NA	NA	NA	Bovine bulk tank milk	Pure Culture	5786_EF153	NA	2016	UnitedKingdom	Cow	Bulk tank cow milk	EU		123	81	55	43	28	11	2336487	2316304	2256997	2164817	1944352	1347938	123	243724	2336487	36.27	63235	31268	8	22	0	c__Bacilli (UID285)	96.69	1.93
GCA_002834705.1_ASM283470v1_genomic	GCA_002834705.1	SAMN08117966	Macrococcus caseolyticus	2016-02	United Kingdom	Bos taurus	NA	NA	NA	Bovine bulk tank milk	Pure Culture	5794_EF323	NA	2016	UnitedKingdom	Cow	Bulk tank cow milk	EU		101	67	46	41	29	12	2297687	2284304	2241092	2204657	2015041	1400747	101	315388	2297687	36.39	70511	38995	9	20	0	c__Bacilli (UID285)	96.69	1.93
GCA_002835285.1_ASM283528v1_genomic	GCA_002835285.1	SAMN08117972	Macrococcus caseolyticus	2016-02	United Kingdom	Bos taurus	NA	NA	NA	Bovine bulk tank milk	Pure Culture	5812_BC73	NA	2016	UnitedKingdom	Cow	Bulk tank cow milk	EU		75	42	29	27	21	16	2215713	2200700	2178527	2163601	2066386	1876407	75	314013	2215713	36.51	115288	73479	7	13	0	c__Bacilli (UID285)	96.69	1.93
GCA_004359795.1_ASM435979v1_genomic	GCA_004359795.1	SAMN10780912	Macrococcus goetzii	2017	Ireland: Cork	bovine	NA	NA	NA	Bovine Tongue	Whole organism	DPC7166	NA	2017	Ireland	Cow	Bovine tongue	EU		95	18	14	11	8	7	2581880	2552777	2544151	2526517	2470738	2432777	95	1193628	2581880	34.18	466093	324255	2	3	0	c__Bacilli (UID285)	96.69	1.85
GCA_017893605.1_ASM1789360v1_genomic	GCA_017893605.1	SAMN18630837	Macrococcus canis	2018	Switzerland	NA	NA	NA	NA	environment of small animal veterinary clinic	bacterial culture	19/EPI0118	NA	2018	Switzerland	Environment	Environment of small animal veterinary clinic	EU		5	5	1	1	1	1	2368446	2368446	2359135	2359135	2359135	2359135	5	2359135	2368446	36.52	2359135	2359135	1	1	0	c__Bacilli (UID285)	96.13	1.84
GCA_002313045.1_ASM231304v1_genomic	GCA_002313045.1	SAMN05751580	Macrococcus sp. IME1552	2015-02	China:Beijing	Macaca fascicularis	NA	NA	NA	NA	NA	IME1552	NA	2015	China	Primate	Macaca fascicularis (crab-eating macaque)	AS		1	1	1	1	1	1	2391700	2391700	2391700	2391700	2391700	2391700	1	2391700	2391700	34.13	2391700	2391700	1	1	0	c__Bacilli (UID285)	96.13	1.84
GCA_002834745.1_ASM283474v1_genomic	GCA_002834745.1	SAMN08117961	Macrococcus caseolyticus	2015-09	United Kingdom	Bos taurus	NA	NA	NA	Bovine bulk tank milk	Pure Culture	5785_EF123	NA	2015	UnitedKingdom	Cow	Bulk tank cow milk	EU		44	29	20	18	17	13	2085706	2079631	2063248	2049828	2030842	1896029	44	498141	2085706	36.71	147109	90546	4	9	0	c__Bacilli (UID285)	96.13	1.84
GCA_002835425.1_ASM283542v1_genomic	GCA_002835425.1	SAMN08117952	Macrococcus caseolyticus	2016-02	United Kingdom	Bos taurus	NA	NA	NA	Bovine bulk tank milk	Pure Culture	5452_CC83	NA	2016	UnitedKingdom	Cow	Bulk tank cow milk	EU		69	56	41	32	22	12	2195272	2189623	2148591	2091041	1928977	1583494	69	380391	2195272	36.42	91116	44514	7	14	0	c__Bacilli (UID285)	96.13	1.84
GCA_023910585.1_ASM2391058v1_genomic	GCA_023910585.1	SAMN18897993	Macrococcus canis	2017	Switzerland	dog	NA	NA	NA	ear swab	pure culture	Epi3244-OL	NA	2017	Switzerland	Dog	Dog ear swab	EU		48	45	34	31	24	8	2344218	2342457	2322495	2301413	2173046	1557680	48	444391	2344218	36.25	227917	43370	4	13	0	c__Bacilli (UID285)	96.13	1.84
GCA_020097135.1_ASM2009713v1_genomic	GCA_020097135.1	SAMN21409638	Macrococcus armenti	2021	Switzerland	NA	NA	NA	NA	skin of a pig	whole genome sequence	JEK37	type strain of Macrococcus armenti	2021	Switzerland	Pig	Pig skin	EU		2	2	1	1	1	1	2205777	2205777	2204326	2204326	2204326	2204326	2	2204326	2205777	35.65	2204326	2204326	1	1	0	c__Bacilli (UID285)	96.13	1.84
GCA_020097115.1_ASM2009711v1_genomic	GCA_020097115.1	SAMN21409639	Macrococcus armenti	2021	Switzerland	NA	NA	NA	NA	skin of a pig	whole genome sequence	JEK46	NA	2021	Switzerland	Pig	Pig skin	EU		4	4	3	3	3	2	2331332	2331332	2328766	2328766	2328766	2300539	4	2237965	2331332	35.03	2237965	2237965	1	1	0.77	c__Bacilli (UID285)	96.13	1.84
GCA_020097095.1_ASM2009709v1_genomic	GCA_020097095.1	SAMN21409640	Macrococcus armenti	2021	Switzerland	NA	NA	NA	NA	skin of a pig	whole genome sequence	JEK29	NA	2021	Switzerland	Pig	Pig skin	EU		2	2	1	1	1	1	2231192	2231192	2228626	2228626	2228626	2228626	2	2228626	2231192	35.25	2228626	2228626	1	1	0	c__Bacilli (UID285)	96.13	1.84
GCA_020097075.1_ASM2009707v1_genomic	GCA_020097075.1	SAMN21409641	Macrococcus armenti	2021	Switzerland	NA	NA	NA	NA	skin of a pig	whole genome sequence	JEK12	NA	2021	Switzerland	Pig	Pig skin	EU		4	4	3	3	3	2	2322021	2322021	2319455	2319455	2319455	2291302	4	2228728	2322021	35.02	2228728	2228728	1	1	0	c__Bacilli (UID285)	96.13	1.84
GCA_004359835.1_ASM435983v1_genomic	GCA_004359835.1	SAMN10780914	Macrococcus canis	2017	Ireland: Cork	bovine	NA	NA	NA	Bovine Tongue	Whole organism	DPC7169	NA	2017	Ireland	Cow	Bovine tongue	EU		89	12	9	9	8	7	2152668	2122918	2116284	2116284	2105711	2067693	89	1113524	2152668	36.73	1113524	165069	1	3	0	c__Bacilli (UID285)	96.69	1.8
GCA_004359825.1_ASM435982v1_genomic	GCA_004359825.1	SAMN10780909	Macrococcus goetzii	2017	Ireland: Cork	bovine	NA	NA	NA	Bovine Tongue	Whole organism	DPC7159	NA	2017	Ireland	Cow	Bovine tongue	EU		93	23	17	14	14	11	2526039	2497887	2485398	2463997	2463997	2375004	93	735198	2526039	34.08	275573	158354	3	6	0	c__Bacilli (UID285)	96.69	1.68
GCA_022343705.1_ASM2234370v1_genomic	GCA_022343705.1	SAMN25826238	Macrococcus brunensis	2018	Switzerland	NA	NA	NA	NA	skin of a horse	cultured bacterial source	18KM1742	NA	2018	Switzerland	Horse	Horse skin	EU		7	7	2	2	1	1	2226771	2226771	2212400	2212400	2200011	2200011	7	2200011	2226771	41.63	2200011	2200011	1	1	0	c__Bacilli (UID285)	96.13	1.66
GCA_002835305.1_ASM283530v1_genomic	GCA_002835305.1	SAMN08117970	Macrococcus caseolyticus	2016-02	United Kingdom	Bos taurus	NA	NA	NA	Bovine bulk tank milk	Pure Culture	5800_EF393a	NA	2016	UnitedKingdom	Cow	Bulk tank cow milk	EU		90	64	41	33	25	15	2171314	2159890	2102259	2041943	1921649	1590964	90	274431	2171314	36.61	88562	40418	8	16	0	c__Bacilli (UID285)	96.13	1.66
GCA_002835345.1_ASM283534v1_genomic	GCA_002835345.1	SAMN08117969	Macrococcus caseolyticus	2016-02	United Kingdom	Bos taurus	NA	NA	NA	Bovine bulk tank milk	Pure Culture	5799_EF381	NA	2016	UnitedKingdom	Cow	Bulk tank cow milk	EU		78	60	40	32	25	15	2182919	2175247	2122398	2064628	1953181	1622143	78	274431	2182919	36.56	92743	40418	8	16	0	c__Bacilli (UID285)	96.13	1.66
GCA_002835405.1_ASM283540v1_genomic	GCA_002835405.1	SAMN08117957	Macrococcus caseolyticus	2015-09	United Kingdom	Bos taurus	NA	NA	NA	Bovine bulk tank milk	Pure Culture	5781_EF64	NA	2015	UnitedKingdom	Cow	Bulk tank cow milk	EU		62	45	30	26	18	12	2217929	2210904	2175706	2142967	2022796	1805703	62	421561	2217929	36.59	154645	69485	4	10	0	c__Bacilli (UID285)	96.13	1.66
GCA_002835265.1_ASM283526v1_genomic	GCA_002835265.1	SAMN08117977	Macrococcus caseolyticus	2016-02	United Kingdom	Bos taurus	NA	NA	NA	Bovine bulk tank milk	Pure Culture	5818_BC116	NA	2016	UnitedKingdom	Cow	Bulk tank cow milk	EU		87	67	46	40	23	15	2185670	2177977	2121238	2076249	1831158	1547250	87	271092	2185670	36.52	84592	38805	8	18	0	c__Bacilli (UID285)	96.13	1.66
GCA_002835015.1_ASM283501v1_genomic	GCA_002835015.1	SAMN08117946	Macrococcus caseolyticus	2015-09	United Kingdom	Bos taurus	NA	NA	NA	Bovine bulk tank milk	Pure Culture	5193_2_23	NA	2015	UnitedKingdom	Cow	Bulk tank cow milk	EU		79	62	44	38	21	16	2187863	2179887	2136866	2093440	1832575	1641488	79	221428	2187863	36.51	94724	50379	8	16	0	c__Bacilli (UID285)	96.13	1.66
GCA_002834985.1_ASM283498v1_genomic	GCA_002834985.1	SAMN08117948	Macrococcus caseolyticus	2015-09	United Kingdom	Bos taurus	NA	NA	NA	Bovine bulk tank milk	Pure Culture	5196_2_38	NA	2015	UnitedKingdom	Cow	Bulk tank cow milk	EU		67	49	37	33	22	12	2191523	2182407	2155919	2120930	1905084	1515139	67	254219	2191523	36.53	88796	42634	7	15	0	c__Bacilli (UID285)	96.13	1.66
GCA_002834955.1_ASM283495v1_genomic	GCA_002834955.1	SAMN08117949	Macrococcus caseolyticus	2015-09	United Kingdom	Bos taurus	NA	NA	NA	Bovine bulk tank milk	Pure Culture	5197_42554	NA	2015	UnitedKingdom	Cow	Bulk tank cow milk	EU		68	47	32	28	18	13	2133413	2125219	2091238	2056837	1896184	1723270	68	198875	2133413	36.58	145821	67355	7	12	0	c__Bacilli (UID285)	96.13	1.66
GCA_002834845.1_ASM283484v1_genomic	GCA_002834845.1	SAMN08117955	Macrococcus caseolyticus	2015-09	United Kingdom	Bos taurus	NA	NA	NA	Bovine bulk tank milk	Pure Culture	5458_5_53	NA	2015	UnitedKingdom	Cow	Bulk tank cow milk	EU		80	62	45	39	26	17	2118589	2111162	2071677	2031295	1822359	1502790	80	142836	2118589	36.56	75434	40418	11	19	0	c__Bacilli (UID285)	96.13	1.66
GCA_002834825.1_ASM283482v1_genomic	GCA_002834825.1	SAMN08117956	Macrococcus caseolyticus	2015-09	United Kingdom	Bos taurus	NA	NA	NA	Bovine bulk tank milk	Pure Culture	5459_5_49	NA	2015	UnitedKingdom	Cow	Bulk tank cow milk	EU		77	46	36	33	23	13	2317295	2304929	2281441	2258625	2115142	1755813	77	259493	2317295	36.55	127633	65479	7	13	0	c__Bacilli (UID285)	96.13	1.66
GCA_020097035.1_ASM2009703v1_genomic	GCA_020097035.1	SAMN21409643	Macrococcus armenti	2019	Switzerland	NA	NA	NA	NA	nasal cavities of a calf	whole genome sequence	19Msa0295	NA	2019	Switzerland	Animal (unknown)	Calf nasal swab	EU		1	1	1	1	1	1	2229065	2229065	2229065	2229065	2229065	2229065	1	2229065	2229065	35.23	2229065	2229065	1	1	0	c__Bacilli (UID285)	96.13	1.66
GCA_014529565.1_ASM1452956v1_genomic	GCA_014529565.1	SAMN15581658	Macrococcus bohemicus	2016	United Kingdom: Scotland	canine	NA	NA	NA	ear swab	Whole organism	H889678/16/1	NA	2016	UnitedKingdom	Dog	Dog ear swab	EU		49	21	16	16	14	13	2497285	2487111	2472637	2472637	2430515	2393907	49	390186	2497285	33.89	227580	143600	5	9	0	c__Bacilli (UID285)	96.13	1.66
GCA_004359575.1_ASM435957v1_genomic	GCA_004359575.1	SAMN10762801	Macrococcus bovicus	1998	USA: North Carolina	cow	NA	NA	NA	udder of Holstein cow	whole organism/pure culture	ATCC 51825	type strain of Macrococcus bovicus	1998	USA	Cow	Bovine udder (Holstein)	NA		46	25	19	18	17	14	2095263	2086502	2072419	2067199	2054481	1932846	46	503612	2095263	44.25	146194	77469	4	9	0	c__Bacilli (UID285)	96.13	1.66
GCA_002834805.1_ASM283480v1_genomic	GCA_002834805.1	SAMN08117959	Macrococcus caseolyticus	2015-09	United Kingdom	Bos taurus	NA	NA	NA	Bovine bulk tank milk	Pure Culture	5783_EF107	NA	2015	UnitedKingdom	Cow	Bulk tank cow milk	EU		57	41	30	27	22	12	2232145	2224545	2197049	2177389	2098773	1758127	57	261156	2232145	36.41	171975	60771	6	11	0	c__Bacilli (UID285)	96.69	1.66
GCA_002834595.1_ASM283459v1_genomic	GCA_002834595.1	SAMN08117974	Macrococcus caseolyticus	2016-02	United Kingdom	Bos taurus	NA	NA	NA	Bovine bulk tank milk	Pure Culture	5814_BC75	NA	2016	UnitedKingdom	Cow	Bulk tank cow milk	EU		68	41	28	27	21	16	2211566	2199926	2175005	2165873	2067721	1877714	68	314173	2211566	36.51	115288	73479	7	13	0	c__Bacilli (UID285)	96.69	1.66
GCA_002834575.1_ASM283457v1_genomic	GCA_002834575.1	SAMN08117975	Macrococcus caseolyticus	2016-02	United Kingdom	Bos taurus	NA	NA	NA	Bovine bulk tank milk	Pure Culture	5815_BC85	NA	2016	UnitedKingdom	Cow	Bulk tank cow milk	EU		101	64	46	40	30	13	2290424	2274689	2235439	2195620	2039172	1430102	101	316150	2290424	36.4	70682	39469	9	20	0	c__Bacilli (UID285)	96.69	1.66
GCA_002835295.1_ASM283529v1_genomic	GCA_002835295.1	SAMN08117976	Macrococcus caseolyticus	2016-02	United Kingdom	Bos taurus	NA	NA	NA	Bovine bulk tank milk	Pure Culture	5816_BC109	NA	2016	UnitedKingdom	Cow	Bulk tank cow milk	EU		60	43	31	27	22	12	2240750	2233016	2202327	2176873	2098257	1757611	60	261136	2240750	36.38	171975	60501	6	11	0	c__Bacilli (UID285)	96.69	1.66
GCA_002834875.1_ASM283487v1_genomic	GCA_002834875.1	SAMN08117954	Macrococcus caseolyticus	2015-09	United Kingdom	Bos taurus	NA	NA	NA	Bovine bulk tank milk	Pure Culture	5457_3_80	NA	2015	UnitedKingdom	Cow	Bulk tank cow milk	EU		126	84	53	41	29	11	2335938	2315437	2243001	2152162	1970656	1336837	126	220544	2335938	36.26	63235	32590	9	22	0	c__Bacilli (UID285)	96.69	1.66
GCA_004359715.1_ASM435971v1_genomic	GCA_004359715.1	SAMN10765558	Macrococcus caseolyticus	2017	Ireland: Cork	cow	NA	NA	NA	milk	Whole organism	DPC6291	NA	2017	Ireland	Cow	Cow milk	EU		74	33	28	26	19	10	2168284	2150294	2141213	2126418	2028530	1715307	74	402189	2168284	36.71	229924	63469	4	9	0	c__Bacilli (UID285)	96.69	1.66
GCA_004359695.1_ASM435969v1_genomic	GCA_004359695.1	SAMN10765561	Macrococcus caseolyticus	2017	Ireland: Cork	cow	NA	NA	NA	milk	Whole organism	DPC7171	NA	2017	Ireland	Cow	Cow milk	EU		99	46	32	28	24	15	2107027	2085327	2051752	2023885	1964659	1649664	99	227899	2107027	36.82	97620	62484	8	14	0	c__Bacilli (UID285)	96.69	1.66
GCA_004359875.1_ASM435987v1_genomic	GCA_004359875.1	SAMN10780913	Macrococcus canis	2017	Ireland: Cork	bovine	NA	NA	NA	Bovine Tongue	Whole organism	DPC7168	NA	2017	Ireland	Cow	Bovine tongue	EU		41	14	9	9	7	6	2132516	2121291	2110467	2110467	2078219	2040202	41	922764	2132516	36.7	397880	351756	2	3	0	c__Bacilli (UID285)	96.69	1.66
GCA_004359615.1_ASM435961v1_genomic	GCA_004359615.1	SAMN10762806	Macrococcus brunensis	2003	Czech Republic:Brno	llama	NA	NA	NA	skin	whole organism/pure culture	CCM4811	type strain of Macrococcus brunensis	2003	CzechRepublic	Llama	Llama skin	EU		83	44	32	30	24	15	2101371	2085806	2065280	2053326	1948814	1642623	83	193604	2101371	41.6	99997	64750	8	14	0	c__Bacilli (UID285)	96.13	1.38
GCA_004359635.1_ASM435963v1_genomic	GCA_004359635.1	SAMN10765563	Macrococcus canis	2017	Ireland: Cork	bovine	NA	NA	NA	tongue	Whole organism	DPC7163	NA	2017	Ireland	Cow	Bovine tongue	EU		79	17	10	10	9	8	2161472	2137167	2121730	2121730	2111149	2073056	79	755611	2161472	36.65	417178	164586	2	4	0	c__Bacilli (UID285)	96.69	1.38
GCA_002834665.1_ASM283466v1_genomic	GCA_002834665.1	SAMN08117968	Macrococcus caseolyticus	2016-02	United Kingdom	Bos taurus	NA	NA	NA	Bovine bulk tank milk	Pure Culture	5798_EF375	NA	2016	UnitedKingdom	Cow	Bulk tank cow milk	EU		82	44	33	28	18	12	2202602	2186597	2163771	2124948	1982827	1761288	82	296996	2202602	36.55	154809	59607	5	11	0	c__Bacilli (UID285)	96.13	1.32
GCA_018278985.1_ASM1827898v1_genomic	GCA_018278985.1	SAMN13496966	Macrococcus canis	2019-07	Switzerland	Homo sapiens	skin infection	NA	NA	skin	bacterial culture	LI021	NA	2019	Switzerland	Human	Human skin infection	EU		1	1	1	1	1	1	2216765	2216765	2216765	2216765	2216765	2216765	1	2216765	2216765	36.86	2216765	2216765	1	1	0	c__Bacilli (UID285)	96.13	1.29
GCA_011064785.1_ASM1106478v1_genomic	GCA_011064785.1	SAMN13634621	Macrococcus canis	2007	Switzerland	Canis lupus familiaris	NA	NA	NA	host nose	pure culture	SD607	NA	2007	Switzerland	Dog	Dog nasal swab	EU		2	2	2	2	1	1	2355375	2355375	2355375	2355375	2340955	2340955	2	2340955	2355375	36.53	2340955	2340955	1	1	0	c__Bacilli (UID285)	96.13	1.29
GCA_011065325.1_ASM1106532v1_genomic	GCA_011065325.1	SAMN13634620	Macrococcus canis	2015	Switzerland	Canis lupus familiaris	NA	NA	NA	host skin	pure culture	Epi0076A	NA	2015	Switzerland	Dog	Dog skin	EU		3	3	2	2	1	1	2400961	2400961	2398395	2398395	2387408	2387408	3	2387408	2400961	36.3	2387408	2387408	1	1	0.04	c__Bacilli (UID285)	96.13	1.29
GCA_007673225.1_ASM767322v1_genomic	GCA_007673225.1	SAMN11792529	Macrococcus caseolyticus	2018-09-01	USA: North Carolina, Durham	not applicable	NA	NA	NA	environmental	whole organism	DE0369	NA	2018	USA	Environment	Environmental strain from Duke University's campus	NA	Additional metadata from https://www.ncbi.nlm.nih.gov/bioproject/543692	105	23	14	14	12	9	2088222	2067198	2038877	2038877	2014259	1913071	105	581187	2088222	36.79	258800	133878	3	6	8.76	c__Bacilli (UID285)	96.69	1.21
GCA_016865215.1_ASM1686521v1_genomic	GCA_016865215.1	SAMN15146847	Macrococcus bohemicus	2019	Switzerland	calf	NA	NA	NA	host nose	pure bacterial culture	19Msa422	NA	2019	Switzerland	Animal (unknown)	Calf nasal swab	EU		2	2	1	1	1	1	2362417	2362417	2358024	2358024	2358024	2358024	2	2358024	2362417	34.14	2358024	2358024	1	1	0	c__Bacilli (UID285)	95.58	1.1
GCA_019357695.1_ASM1935769v1_genomic	GCA_019357695.1	SAMN20089733	Macrococcus bohemicus	2019	Switzerland	pig	NA	NA	NA	nasal swab sample	pure culture	19Msa0383	NA	2019	Switzerland	Pig	Pig nasal swab	EU		7	7	3	3	2	2	2462612	2462612	2448773	2448773	2424516	2424516	7	2322307	2462612	33.89	2322307	2322307	1	1	0	c__Bacilli (UID285)	95.58	1.1
GCA_003259675.1_ASM325967v1_genomic	GCA_003259675.1	SAMN05781217	Macrococcus bohemicus	2003-01-24	Czech Republic: Strakonice	Homo sapiens	NA	NA	NA	knee wound	cell culture	03/115	type strain of Macrococcus bohemicus	2003	CzechRepublic	Human	Human knee wound	EU		31	24	16	15	13	10	2408929	2405677	2382852	2374469	2341120	2221143	31	710345	2408929	34.01	260501	160609	3	6	0	c__Bacilli (UID285)	96.13	1.1
GCA_002297525.1_ASM229752v1_genomic	GCA_002297525.1	SAMN06451164	Staphylococcaceae bacterium UBA719	not applicable	USA:New York City	NA	NA	NA	NA	metal	metagenomic assembly	NA	NA	XXXX	USA	Environment	Metal	NA		19	19	19	19	16	13	2049933	2049933	2049933	2049933	2000405	1868145	19	412217	2049933	36.89	193582	71508	4	8	160.15	c__Bacilli (UID285)	96.13	1.1
GCA_014634985.1_ASM1463498v1_genomic	GCA_014634985.1	SAMD00244842	Macrococcus hajekii	missing	not applicable	NA	NA	NA	NA	NA	NA	CCM 4809	type strain of Macrococcus hajekii	XXXX	CzechRepublic	Llama	Llama skin	EU	Metadata from https://www.dsmz.de/collection/catalogue/details/culture/DSM-19357	17	12	10	9	7	6	2056514	2053132	2050127	2041812	2014229	1977963	17	689168	2056514	40.05	579205	402501	2	3	0	c__Bacilli (UID285)	96.13	1.1
GCA_016127075.1_ASM1612707v1_genomic	GCA_016127075.1	SAMN16357174	Macrococcus caseolyticus	Unknown	Germany: Braunschweig	missing	Unknown	Unknown	Unknown	missing	NA	FDAARGOS_1005	NA	XXXX	Germany	XXX	XXX	EU		1	1	1	1	1	1	2166713	2166713	2166713	2166713	2166713	2166713	1	2166713	2166713	36.79	2166713	2166713	1	1	0	c__Bacilli (UID285)	96.13	1.1
GCA_902109475.1_40677_C02_genomic	GCA_902109475.1	SAMEA3491716	Macrococcus caseolyticus	1900/1948	NA	Cow	NA	Mastitis	NA	milk	NA	NCTC7486	NA	1900-1948	XXXXX	Cow	Milk from cow with mastitis	XX		3	3	3	3	3	2	2227387	2227387	2227387	2227387	2227387	2180611	3	2111244	2227387	36.57	2111244	2111244	1	1	0	c__Bacilli (UID285)	96.13	1.1
GCA_000010585.1_ASM1058v1_genomic	GCA_000010585.1	SAMD00060930	Macrococcus caseolyticus JCSC5402	NA	NA	NA	NA	NA	NA	NA	NA	JCSC5402	NA	XXXX	XXXXX	Animal (unknown)	Animal meat in supermarket	XX	Metadata from https://www.ncbi.nlm.nih.gov/bioproject/20209 and https://www.ncbi.nlm.nih.gov/pmc/articles/PMC2632007/	9	9	3	3	2	2	2219737	2219737	2198536	2198536	2182869	2182869	9	2102324	2219737	36.56	2102324	2102324	1	1	0	c__Bacilli (UID285)	96.13	1.1
GCA_002835005.1_ASM283500v1_genomic	GCA_002835005.1	SAMN08117947	Macrococcus caseolyticus	2015-09	United Kingdom	Bos taurus	NA	NA	NA	Bovine bulk tank milk	Pure Culture	5194_2_25	NA	2015	UnitedKingdom	Cow	Bulk tank cow milk	EU		69	48	33	32	23	17	2187866	2178281	2145453	2136246	1998238	1772060	69	190337	2187866	36.51	105756	67892	9	15	0	c__Bacilli (UID285)	96.13	1.1
GCA_002834905.1_ASM283490v1_genomic	GCA_002834905.1	SAMN08117953	Macrococcus caseolyticus	2015-09	United Kingdom	Bos taurus	NA	NA	NA	Bovine bulk tank milk	Pure Culture	5456_3_46	NA	2015	UnitedKingdom	Cow	Bulk tank cow milk	EU		72	42	33	30	26	15	2246959	2235339	2218710	2195023	2137235	1773848	72	411140	2246959	36.44	93549	54315	6	14	0	c__Bacilli (UID285)	96.13	1.1
GCA_019357575.1_ASM1935757v1_genomic	GCA_019357575.1	SAMN20089734	Macrococcus bohemicus	2019	Switzerland	pig	NA	NA	NA	nasal swab sample	pure culture	19Msa0936	NA	2019	Switzerland	Pig	Pig nasal swab	EU		3	3	2	2	1	1	2391777	2391777	2387396	2387396	2375477	2375477	3	2375477	2391777	34.19	2375477	2375477	1	1	0	c__Bacilli (UID285)	96.13	1.1
GCA_019357555.1_ASM1935755v1_genomic	GCA_019357555.1	SAMN20089736	Macrococcus caseolyticus	2019	Switzerland	calf	NA	NA	NA	nasal swab sample	pure culture	19Msa0687	NA	2019	Switzerland	Animal (unknown)	Calf nasal swab	EU		4	4	2	2	2	2	2168920	2168920	2163674	2163674	2163674	2163674	4	2090932	2168920	36.58	2090932	2090932	1	1	0	c__Bacilli (UID285)	96.13	1.1
GCA_014524485.1_ASM1452448v1_genomic	GCA_014524485.1	SAMN13342681	Macrococcus canis	2015	Switzerland	dog	NA	NA	NA	ear infection	swabs	Epi0082	NA	2015	Switzerland	Dog	Dog ear infection	EU		5	5	4	4	2	1	2396605	2396605	2394040	2394040	2363759	2324457	5	2324457	2396605	36.3	2324457	2324457	1	1	0	c__Bacilli (UID285)	96.13	1.1
GCA_020097015.1_ASM2009701v1_genomic	GCA_020097015.1	SAMN21409644	Macrococcus armenti	2019	Switzerland	NA	NA	NA	NA	nasal cavities of a calf	whole genome sequence	19Msa0966	NA	2019	Switzerland	Animal (unknown)	Calf nasal swab	EU		2	2	2	2	2	1	2234705	2234705	2234705	2234705	2234705	2209534	2	2209534	2234705	35.17	2209534	2209534	1	1	0	c__Bacilli (UID285)	96.13	1.1
GCA_004359735.1_ASM435973v1_genomic	GCA_004359735.1	SAMN10765560	Macrococcus caseolyticus	2017	Ireland: Cork	cow	NA	NA	NA	milk	Whole organism	DPC7170	NA	2017	Ireland	Cow	Cow milk	EU		67	33	23	21	19	13	2103588	2089176	2066464	2052518	2018982	1801734	67	452484	2103588	36.8	147285	79132	4	9	0	c__Bacilli (UID285)	96.13	1.1
GCA_004359505.1_ASM435950v1_genomic	GCA_004359505.1	SAMN10762802	Macrococcus hajekii	2003	Czech Republic:Brno	llama	NA	NA	NA	skin	whole organism/pure culture	CCM4809	type strain of Macrococcus hajekii	2003	CzechRepublic	Llama	Llama skin	EU		61	12	8	8	7	6	2069051	2050186	2038712	2038712	2021808	1985372	61	1051403	2069051	40.11	1051403	217526	1	3	0	c__Bacilli (UID285)	96.13	1.1
GCA_004359515.1_ASM435951v1_genomic	GCA_004359515.1	SAMN10762803	Macrococcus carouselicus	1998	USA: North Carolina	horse	NA	NA	NA	skin of Irish thoroughbred horse	whole organism/pure culture	ATCC 51828	type strain of Macrococcus carouselicus	1998	USA	Horse	Horse skin (Irish thoroughbred)	NA		34	14	11	10	8	7	2076527	2068104	2062066	2054632	2028819	1992338	34	1168712	2076527	43.81	1168712	132907	1	3	0	c__Bacilli (UID285)	96.13	1.1
GCA_004359525.2_ASM435952v2_genomic	GCA_004359525.2	SAMN10762804	Macrococcus equipercicus	1998	USA: North Carolina	horse	NA	NA	NA	skin of Irish thoroughbred horse	whole organism/pure culture	ATCC 51831	type strain of Macrococcus equipercicus	1998	USA	Horse	Horse skin (Irish thoroughbred)	NA		43	28	15	12	12	10	2116155	2109626	2072519	2050132	2050132	1963423	43	503182	2116155	44.39	256012	90608	3	6	0	c__Bacilli (UID285)	96.13	1.1
GCA_004359605.1_ASM435960v1_genomic	GCA_004359605.1	SAMN10765564	Macrococcus canis	2017	Ireland: Cork	bovine	NA	NA	NA	tongue	Whole organism	DPC7162	NA	2017	Ireland	Cow	Bovine tongue	EU		44	15	12	12	10	9	2138013	2126201	2119586	2119586	2087316	2049276	44	859443	2138013	36.63	353259	148642	2	5	0	c__Bacilli (UID285)	96.69	1.1
GCA_004359805.1_ASM435980v1_genomic	GCA_004359805.1	SAMN10780911	Macrococcus canis	2017	Ireland: Cork	bovine	NA	NA	NA	Bovine Tongue	Whole organism	DPC7165	NA	2017	Ireland	Cow	Bovine tongue	EU		72	14	10	10	9	8	2159278	2136283	2128415	2128415	2117950	2079840	72	1280134	2159278	36.7	1280134	126455	1	3	0	c__Bacilli (UID285)	96.69	1.1
GCA_002742395.2_ASM274239v2_genomic	GCA_002742395.2	SAMN05578941	Macrococcus caseolyticus subsp. hominis	2003	Czech Republic: Pribram	Homo sapiens	NA	NA	NA	vaginal swab	whole organism	CCM 7927	type strain of Macrococcus caseolyticus subsp. hominis	2003	CzechRepublic	Human	Human vaginal swab	EU		38	33	23	23	17	11	2100401	2098305	2070258	2070258	1970901	1740350	38	363621	2100401	36.78	189524	64144	4	9	0	c__Bacilli (UID285)	96.69	1.1
GCA_022343725.1_ASM2234372v1_genomic	GCA_022343725.1	SAMN25826237	Macrococcus brunensis	2018	Switzerland	NA	NA	NA	NA	skin of a horse	cultured bacterial source	18KM571	NA	2018	Switzerland	Horse	Horse skin	EU		2	2	1	1	1	1	2123615	2123615	2121787	2121787	2121787	2121787	2	2121787	2123615	41.87	2121787	2121787	1	1	0	c__Bacilli (UID285)	96.13	0.83
GCA_003259685.1_ASM325968v1_genomic	GCA_003259685.1	SAMN08721999	Macrococcus caseolyticus subsp. caseolyticus	1916	USA: Washington, D. C.	NA	NA	NA	NA	cow's milk	cell culture	CCM 3540	type strain of Macrococcus caseolyticus	1916	USA	Cow	Milk from cow	NA		42	40	33	31	25	17	2062895	2061553	2048924	2030970	1924358	1624058	42	352049	2062895	36.76	80060	54937	8	16	0	c__Bacilli (UID285)	95.58	0.55
GCA_900453015.1_52488_C09_genomic	GCA_900453015.1	SAMEA26386168	Macrococcus caseolyticus	1920	NA	environmental	NA	NA	NA	Ropy milk	NA	NCTC963	NA	1920	USA	Cow	Ropy milk	NA	Cow source of strain was derived from this site (https://www.culturecollections.org.uk/products/bacteria/detail.jsp?refId=NCTC+963&collection=nctc), which linked to Hammer and Cordes, 1920, J Dairy Science ("AN UNUSUAL OUTBREAK OF ROPY MILK ")	2	2	2	1	1	1	2125505	2125505	2125505	2116047	2116047	2116047	2	2116047	2125505	36.67	2116047	2116047	1	1	0	c__Bacilli (UID285)	95.58	0.55
GCA_021366795.1_ASM2136679v1_genomic	GCA_021366795.1	SAMN19114582	Macrococcus caseolyticus	2016	Belgium:Liege	lactating dairy cow	NA	NA	NA	milk samples	cell culture	Ani-LG-066	NA	2016	Belgium	Cow	Milk sample from lactating dairy cow	EU		53	33	20	18	16	13	2398235	2390934	2359945	2348840	2310870	2203024	53	413101	2398235	34.44	217314	115733	4	8	0	c__Bacilli (UID285)	96.13	0.55
GCA_021650955.1_ASM2165095v1_genomic	GCA_021650955.1	SAMN25131731	Macrococcus canis	2021-05-20	Switzerland: Equine clinic, Vetsuisse, University of Bern	NA	NA	NA	NA	environment of horse clinic	cultured bacterial source	B8	NA	2021	Switzerland	Environment	Environment of horse clinic	EU		2	2	2	2	2	2	2358201	2358201	2358201	2358201	2358201	2358201	2	2279755	2358201	36.77	2279755	2279755	1	1	0	c__Bacilli (UID285)	96.13	0.55
GCA_005706215.1_ASM570621v1_genomic	GCA_005706215.1	SAMN10784640	Macrococcus canis	2015	Switzerland	Canis lupus familiaris	NA	NA	NA	host ear	pure culture	KM0218	NA	2015	Switzerland	Dog	Dog ear swab	EU		1	1	1	1	1	1	2239987	2239987	2239987	2239987	2239987	2239987	1	2239987	2239987	36.59	2239987	2239987	1	1	0	c__Bacilli (UID285)	96.13	0.55
GCA_003517485.1_ASM351748v1_genomic	GCA_003517485.1	SAMN08019509	Macrococcus caseolyticus	not applicable	not applicable	NA	NA	NA	NA	metagenome	metagenomic assembly	NA	NA	XXXX	XXXXX	XXX	XXX	XX		33	33	31	29	26	19	2040988	2040988	2032255	2012832	1956774	1716209	33	217082	2040988	36.76	82887	57969	8	16	33.56	c__Bacilli (UID285)	96.69	0.55
GCA_016028795.1_ASM1602879v1_genomic	GCA_016028795.1	SAMN13450398	Macrococcus caseolyticus	Unknown	Not applicable	missing	Unknown	Unknown	Unknown	missing	NA	FDAARGOS_868	type strain of Macrococcus caseolyticus	XXXX	XXXXX	XXX	XXX	XX		2	2	2	2	2	2	2170973	2170973	2170973	2170973	2170973	2170973	2	2108682	2170973	36.6	2108682	2108682	1	1	0	c__Bacilli (UID285)	96.69	0.55
GCA_002902665.1_ASM290266v1_genomic	GCA_002902665.1	SAMN05977986	Macrococcus caseolyticus	2016-05-01	Germany: Braunschweig	NA	NA	NA	NA	cheese	whole organism	DSM 20597	type strain of Macrococcus caseolyticus	1916	Germany	Animal (unknown)	Cheese	EU		122	73	58	45	33	16	2171833	2149147	2110995	2011805	1818222	1208016	122	134556	2171833	36.44	57733	32366	14	27	18.42	c__Bacilli (UID285)	96.69	0.55
GCA_004359725.1_ASM435972v1_genomic	GCA_004359725.1	SAMN10765559	Macrococcus caseolyticus	1998	USA: Raleigh	whale	NA	NA	NA	skin	Whole organism	ATCC 51835	NA	1998	USA	Whale	Whale skin	NA		62	26	17	17	10	8	2015020	2000081	1978695	1978695	1852523	1788955	62	634947	2015020	36.99	257034	135683	3	5	0	c__Bacilli (UID285)	96.69	0.55
GCA_004359625.1_ASM435962v1_genomic	GCA_004359625.1	SAMN10765565	Macrococcus canis	2017	Ireland: Cork	bovine	NA	NA	NA	tongue	Whole organism	DPC7160	NA	2017	Ireland	Cow	Bovine tongue	EU		37	14	9	9	7	6	2146798	2137328	2122976	2122976	2089550	2051387	37	841889	2146798	36.6	413516	398098	2	3	0	c__Bacilli (UID285)	96.69	0.55
GCA_004359545.1_ASM435954v1_genomic	GCA_004359545.1	SAMN10762805	Macrococcus lamae	2003	Czech Republic:Brno	llama	NA	NA	NA	skin	whole organism/pure culture	CCM4815	type strain of Macrococcus lamae	2003	CzechRepublic	Llama	Llama skin	EU		73	37	28	25	21	15	2043275	2028821	2013025	1996478	1926160	1733289	73	280929	2043275	40.28	102971	78771	7	13	0	c__Bacilli (UID285)	96.69	0.55

## Sheet: S4
Supplementary Table S4. Taxonomic assignments for all 110 Macrococcus genomes queried in this study using the Genome Taxonomy Database Toolkit (GTDB-Tk) v2.1.0/GTDB version R207_v2
user_genome	classification	fastani_reference	fastani_reference_radius	fastani_taxonomy	fastani_ani	fastani_af	closest_placement_reference	closest_placement_radius	closest_placement_taxonomy	closest_placement_ani	closest_placement_af	pplacer_taxonomy	classification_method	note	other_related_references(genome_id,species_name,radius,ANI,AF)	msa_percent	translation_table	red_value	warnings
ANI_1991_AF_Gauteng_Cattle-Milk-Mastitis-Farm_S99	d__Bacteria;p__Firmicutes;c__Bacilli;o__Staphylococcales;f__Staphylococcaceae;g__Macrococcus_B;s__Macrococcus_B caseolyticus	GCF_002902665.1	95	d__Bacteria;p__Firmicutes;c__Bacilli;o__Staphylococcales;f__Staphylococcaceae;g__Macrococcus_B;s__Macrococcus_B caseolyticus	98.5	0.89	GCF_002902665.1	95	d__Bacteria;p__Firmicutes;c__Bacilli;o__Staphylococcales;f__Staphylococcaceae;g__Macrococcus_B;s__Macrococcus_B caseolyticus	98.5	0.89	d__Bacteria;p__Firmicutes;c__Bacilli;o__Staphylococcales;f__Staphylococcaceae;g__Macrococcus_B;s__	taxonomic classification defined by topology and ANI	topological placement and ANI have congruent species assignments	GCF_002119805.1, s__Macrococcus_B canis, 95.0, 87.84, 0.82; GCF_003259675.1, s__Macrococcus_B bohemicus, 95.0, 81.07, 0.39; GCF_002742385.2, s__Macrococcus_B goetzii, 95.5758, 80.02, 0.38; GCF_003259695.1, s__Macrococcus_B epidermidis, 95.5758, 79.95, 0.38; GCF_004117835.1, s__Macrococcus_B sp004117835, 95.0, 78.87, 0.27	96.84	11	N/A	N/A
ANI_1992_AF_Gauteng_Cattle-Milk-Mastitis-Farm_S125	d__Bacteria;p__Firmicutes;c__Bacilli;o__Staphylococcales;f__Staphylococcaceae;g__Macrococcus_B;s__Macrococcus_B caseolyticus	GCF_002902665.1	95	d__Bacteria;p__Firmicutes;c__Bacilli;o__Staphylococcales;f__Staphylococcaceae;g__Macrococcus_B;s__Macrococcus_B caseolyticus	98.18	0.87	GCF_002902665.1	95	d__Bacteria;p__Firmicutes;c__Bacilli;o__Staphylococcales;f__Staphylococcaceae;g__Macrococcus_B;s__Macrococcus_B caseolyticus	98.18	0.87	d__Bacteria;p__Firmicutes;c__Bacilli;o__Staphylococcales;f__Staphylococcaceae;g__Macrococcus_B;s__	taxonomic classification defined by topology and ANI	topological placement and ANI have congruent species assignments	GCF_002119805.1, s__Macrococcus_B canis, 95.0, 87.87, 0.85; GCF_003259675.1, s__Macrococcus_B bohemicus, 95.0, 81.2, 0.39; GCF_002742385.2, s__Macrococcus_B goetzii, 95.5758, 80.25, 0.39; GCF_003259695.1, s__Macrococcus_B epidermidis, 95.5758, 80.15, 0.38; GCF_004117835.1, s__Macrococcus_B sp004117835, 95.0, 79.11, 0.27	97.66	11	N/A	N/A
FOO_2015_AF_FreeState_Cattle-ProcessedMeat-Patties-RetailOutlet_S135	d__Bacteria;p__Firmicutes;c__Bacilli;o__Staphylococcales;f__Staphylococcaceae;g__Macrococcus_B;s__Macrococcus_B caseolyticus	GCF_002902665.1	95	d__Bacteria;p__Firmicutes;c__Bacilli;o__Staphylococcales;f__Staphylococcaceae;g__Macrococcus_B;s__Macrococcus_B caseolyticus	98.33	0.88	GCF_002902665.1	95	d__Bacteria;p__Firmicutes;c__Bacilli;o__Staphylococcales;f__Staphylococcaceae;g__Macrococcus_B;s__Macrococcus_B caseolyticus	98.33	0.88	d__Bacteria;p__Firmicutes;c__Bacilli;o__Staphylococcales;f__Staphylococcaceae;g__Macrococcus_B;s__	taxonomic classification defined by topology and ANI	topological placement and ANI have congruent species assignments	GCF_002119805.1, s__Macrococcus_B canis, 95.0, 88.13, 0.85; GCF_003259675.1, s__Macrococcus_B bohemicus, 95.0, 80.99, 0.41; GCF_003259695.1, s__Macrococcus_B epidermidis, 95.5758, 80.09, 0.39; GCF_002742385.2, s__Macrococcus_B goetzii, 95.5758, 80.01, 0.39; GCF_004117835.1, s__Macrococcus_B sp004117835, 95.0, 78.85, 0.28	97.66	11	N/A	N/A
FOO_2015_AF_Gauteng_Cattle-ProcessedMeat-Mince-Butchery_S139	d__Bacteria;p__Firmicutes;c__Bacilli;o__Staphylococcales;f__Staphylococcaceae;g__Macrococcus_B;s__Macrococcus_B caseolyticus	GCF_002902665.1	95	d__Bacteria;p__Firmicutes;c__Bacilli;o__Staphylococcales;f__Staphylococcaceae;g__Macrococcus_B;s__Macrococcus_B caseolyticus	97.69	0.88	GCF_002902665.1	95	d__Bacteria;p__Firmicutes;c__Bacilli;o__Staphylococcales;f__Staphylococcaceae;g__Macrococcus_B;s__Macrococcus_B caseolyticus	97.69	0.88	d__Bacteria;p__Firmicutes;c__Bacilli;o__Staphylococcales;f__Staphylococcaceae;g__Macrococcus_B;s__	taxonomic classification defined by topology and ANI	topological placement and ANI have congruent species assignments	GCF_002119805.1, s__Macrococcus_B canis, 95.0, 87.98, 0.84; GCF_003259675.1, s__Macrococcus_B bohemicus, 95.0, 81.86, 0.42; GCF_003259695.1, s__Macrococcus_B epidermidis, 95.5758, 80.49, 0.38; GCF_002742385.2, s__Macrococcus_B goetzii, 95.5758, 80.38, 0.4; GCF_004117835.1, s__Macrococcus_B sp004117835, 95.0, 79.01, 0.28	96.84	11	N/A	N/A
FOO_2015_AF_Gauteng_Cattle-RTE-Biltong-RetailOutlet_S120	d__Bacteria;p__Firmicutes;c__Bacilli;o__Staphylococcales;f__Staphylococcaceae;g__Macrococcus_B;s__Macrococcus_B caseolyticus	GCF_002902665.1	95	d__Bacteria;p__Firmicutes;c__Bacilli;o__Staphylococcales;f__Staphylococcaceae;g__Macrococcus_B;s__Macrococcus_B caseolyticus	98.34	0.89	GCF_002902665.1	95	d__Bacteria;p__Firmicutes;c__Bacilli;o__Staphylococcales;f__Staphylococcaceae;g__Macrococcus_B;s__Macrococcus_B caseolyticus	98.34	0.89	d__Bacteria;p__Firmicutes;c__Bacilli;o__Staphylococcales;f__Staphylococcaceae;g__Macrococcus_B;s__	taxonomic classification defined by topology and ANI	topological placement and ANI have congruent species assignments	GCF_002119805.1, s__Macrococcus_B canis, 95.0, 88.04, 0.84; GCF_003259675.1, s__Macrococcus_B bohemicus, 95.0, 81.34, 0.41; GCF_002742385.2, s__Macrococcus_B goetzii, 95.5758, 80.32, 0.38; GCF_003259695.1, s__Macrococcus_B epidermidis, 95.5758, 80.23, 0.38; GCF_004117835.1, s__Macrococcus_B sp004117835, 95.0, 79.01, 0.27	96.84	11	N/A	N/A
FOO_2015_AF_Limpopo_Cattle-RTE-Biltong-RetailOutlet_S115	d__Bacteria;p__Firmicutes;c__Bacilli;o__Staphylococcales;f__Staphylococcaceae;g__Macrococcus_B;s__	N/A	N/A	N/A	N/A	N/A	GCF_002902665.1	95	d__Bacteria;p__Firmicutes;c__Bacilli;o__Staphylococcales;f__Staphylococcaceae;g__Macrococcus_B;s__Macrococcus_B caseolyticus	94.46	0.89	d__Bacteria;p__Firmicutes;c__Bacilli;o__Staphylococcales;f__Staphylococcaceae;g__Macrococcus_B;s__	taxonomic classification defined by topology and ANI	classification based on placement in class-level tree	GCF_002119805.1, s__Macrococcus_B canis, 95.0, 88.48, 0.84; GCF_003259675.1, s__Macrococcus_B bohemicus, 95.0, 81.28, 0.4; GCF_002742385.2, s__Macrococcus_B goetzii, 95.5758, 80.09, 0.39; GCF_003259695.1, s__Macrococcus_B epidermidis, 95.5758, 79.92, 0.4; GCF_004117835.1, s__Macrococcus_B sp004117835, 95.0, 79.12, 0.27	97.66	11	0.994539	Genome not assigned to closest species as it falls outside its pre-defined ANI radius
GCA_000010585.1_ASM1058v1_genomic	d__Bacteria;p__Firmicutes;c__Bacilli;o__Staphylococcales;f__Staphylococcaceae;g__Macrococcus_B;s__Macrococcus_B caseolyticus	GCF_002902665.1	95	d__Bacteria;p__Firmicutes;c__Bacilli;o__Staphylococcales;f__Staphylococcaceae;g__Macrococcus_B;s__Macrococcus_B caseolyticus	97.96	0.91	GCF_002902665.1	95	d__Bacteria;p__Firmicutes;c__Bacilli;o__Staphylococcales;f__Staphylococcaceae;g__Macrococcus_B;s__Macrococcus_B caseolyticus	97.96	0.91	d__Bacteria;p__Firmicutes;c__Bacilli;o__Staphylococcales;f__Staphylococcaceae;g__Macrococcus_B;s__	taxonomic classification defined by topology and ANI	topological placement and ANI have congruent species assignments	GCF_002119805.1, s__Macrococcus_B canis, 95.0, 88.07, 0.8; GCF_003259675.1, s__Macrococcus_B bohemicus, 95.0, 81.54, 0.37; GCF_002742385.2, s__Macrococcus_B goetzii, 95.5758, 80.57, 0.37; GCF_003259695.1, s__Macrococcus_B epidermidis, 95.5758, 80.43, 0.36; GCF_004117835.1, s__Macrococcus_B sp004117835, 95.0, 78.96, 0.28	97.54	11	N/A	N/A
GCA_002119805.1_ASM211980v1_genomic	d__Bacteria;p__Firmicutes;c__Bacilli;o__Staphylococcales;f__Staphylococcaceae;g__Macrococcus_B;s__Macrococcus_B canis	GCF_002119805.1	95	d__Bacteria;p__Firmicutes;c__Bacilli;o__Staphylococcales;f__Staphylococcaceae;g__Macrococcus_B;s__Macrococcus_B canis	100	0.99	GCF_002119805.1	95	d__Bacteria;p__Firmicutes;c__Bacilli;o__Staphylococcales;f__Staphylococcaceae;g__Macrococcus_B;s__Macrococcus_B canis	100	0.99	d__Bacteria;p__Firmicutes;c__Bacilli;o__Staphylococcales;f__Staphylococcaceae;g__Macrococcus_B;s__	taxonomic classification defined by topology and ANI	topological placement and ANI have congruent species assignments	GCF_002902665.1, s__Macrococcus_B caseolyticus, 95.0, 88.01, 0.83; GCF_002742385.2, s__Macrococcus_B goetzii, 95.5758, 81.37, 0.4; GCF_003259695.1, s__Macrococcus_B epidermidis, 95.5758, 81.17, 0.36; GCF_003259675.1, s__Macrococcus_B bohemicus, 95.0, 81.08, 0.36; GCF_004117835.1, s__Macrococcus_B sp004117835, 95.0, 79.23, 0.29	97.76	11	N/A	N/A
GCA_002119825.1_ASM211982v1_genomic	d__Bacteria;p__Firmicutes;c__Bacilli;o__Staphylococcales;f__Staphylococcaceae;g__Macrococcus_B;s__Macrococcus_B caseolyticus	GCF_002902665.1	95	d__Bacteria;p__Firmicutes;c__Bacilli;o__Staphylococcales;f__Staphylococcaceae;g__Macrococcus_B;s__Macrococcus_B caseolyticus	98.32	0.91	GCF_002902665.1	95	d__Bacteria;p__Firmicutes;c__Bacilli;o__Staphylococcales;f__Staphylococcaceae;g__Macrococcus_B;s__Macrococcus_B caseolyticus	98.32	0.91	d__Bacteria;p__Firmicutes;c__Bacilli;o__Staphylococcales;f__Staphylococcaceae;g__Macrococcus_B;s__	taxonomic classification defined by topology and ANI	topological placement and ANI have congruent species assignments	GCF_002119805.1, s__Macrococcus_B canis, 95.0, 88.15, 0.79; GCF_003259675.1, s__Macrococcus_B bohemicus, 95.0, 82.16, 0.36; GCF_003259695.1, s__Macrococcus_B epidermidis, 95.5758, 80.81, 0.36; GCF_002742385.2, s__Macrococcus_B goetzii, 95.5758, 80.46, 0.36; GCF_004117835.1, s__Macrococcus_B sp004117835, 95.0, 79.13, 0.26	97.66	11	N/A	N/A
GCA_002297525.1_ASM229752v1_genomic	d__Bacteria;p__Firmicutes;c__Bacilli;o__Staphylococcales;f__Staphylococcaceae;g__Macrococcus_B;s__Macrococcus_B caseolyticus	GCF_002902665.1	95	d__Bacteria;p__Firmicutes;c__Bacilli;o__Staphylococcales;f__Staphylococcaceae;g__Macrococcus_B;s__Macrococcus_B caseolyticus	96.6	0.84	GCF_002902665.1	95	d__Bacteria;p__Firmicutes;c__Bacilli;o__Staphylococcales;f__Staphylococcaceae;g__Macrococcus_B;s__Macrococcus_B caseolyticus	96.6	0.84	d__Bacteria;p__Firmicutes;c__Bacilli;o__Staphylococcales;f__Staphylococcaceae;g__Macrococcus_B;s__	taxonomic classification defined by topology and ANI	topological placement and ANI have congruent species assignments	GCF_002119805.1, s__Macrococcus_B canis, 95.0, 88.59, 0.86; GCF_003259675.1, s__Macrococcus_B bohemicus, 95.0, 82.14, 0.39; GCF_002742385.2, s__Macrococcus_B goetzii, 95.5758, 80.6, 0.4; GCF_003259695.1, s__Macrococcus_B epidermidis, 95.5758, 80.43, 0.41; GCF_004117835.1, s__Macrococcus_B sp004117835, 95.0, 78.92, 0.29	97.68	11	N/A	N/A
GCA_002313045.1_ASM231304v1_genomic	d__Bacteria;p__Firmicutes;c__Bacilli;o__Staphylococcales;f__Staphylococcaceae;g__Macrococcus_B;s__Macrococcus_B bohemicus	GCF_003259675.1	95	d__Bacteria;p__Firmicutes;c__Bacilli;o__Staphylococcales;f__Staphylococcaceae;g__Macrococcus_B;s__Macrococcus_B bohemicus	98.05	0.87	GCF_003259675.1	95	d__Bacteria;p__Firmicutes;c__Bacilli;o__Staphylococcales;f__Staphylococcaceae;g__Macrococcus_B;s__Macrococcus_B bohemicus	98.05	0.87	d__Bacteria;p__Firmicutes;c__Bacilli;o__Staphylococcales;f__Staphylococcaceae;g__Macrococcus_B;s__	taxonomic classification defined by topology and ANI	topological placement and ANI have congruent species assignments	GCF_003259695.1, s__Macrococcus_B epidermidis, 95.5758, 93.71, 0.86; GCF_002742385.2, s__Macrococcus_B goetzii, 95.5758, 93.11, 0.86; GCF_002902665.1, s__Macrococcus_B caseolyticus, 95.0, 81.86, 0.39; GCF_002119805.1, s__Macrococcus_B canis, 95.0, 81.52, 0.37; GCF_004117835.1, s__Macrococcus_B sp004117835, 95.0, 79.51, 0.39	95.14	11	N/A	N/A
GCA_002742385.2_ASM274238v2_genomic	d__Bacteria;p__Firmicutes;c__Bacilli;o__Staphylococcales;f__Staphylococcaceae;g__Macrococcus_B;s__Macrococcus_B goetzii	GCF_002742385.2	95.5758	d__Bacteria;p__Firmicutes;c__Bacilli;o__Staphylococcales;f__Staphylococcaceae;g__Macrococcus_B;s__Macrococcus_B goetzii	100	1	GCF_002742385.2	95.5758	d__Bacteria;p__Firmicutes;c__Bacilli;o__Staphylococcales;f__Staphylococcaceae;g__Macrococcus_B;s__Macrococcus_B goetzii	100	1	d__Bacteria;p__Firmicutes;c__Bacilli;o__Staphylococcales;f__Staphylococcaceae;g__Macrococcus_B;s__	taxonomic classification defined by topology and ANI	topological placement and ANI have congruent species assignments	GCF_003259695.1, s__Macrococcus_B epidermidis, 95.5758, 95.58, 0.89; GCF_003259675.1, s__Macrococcus_B bohemicus, 95.0, 92.95, 0.84; GCF_002119805.1, s__Macrococcus_B canis, 95.0, 81.37, 0.4; GCF_002902665.1, s__Macrococcus_B caseolyticus, 95.0, 80.14, 0.39; GCF_004117835.1, s__Macrococcus_B sp004117835, 95.0, 79.79, 0.38	96.03	11	N/A	N/A
GCA_002742395.2_ASM274239v2_genomic	d__Bacteria;p__Firmicutes;c__Bacilli;o__Staphylococcales;f__Staphylococcaceae;g__Macrococcus_B;s__Macrococcus_B caseolyticus	GCF_002902665.1	95	d__Bacteria;p__Firmicutes;c__Bacilli;o__Staphylococcales;f__Staphylococcaceae;g__Macrococcus_B;s__Macrococcus_B caseolyticus	96.73	0.84	GCF_002902665.1	95	d__Bacteria;p__Firmicutes;c__Bacilli;o__Staphylococcales;f__Staphylococcaceae;g__Macrococcus_B;s__Macrococcus_B caseolyticus	96.73	0.84	d__Bacteria;p__Firmicutes;c__Bacilli;o__Staphylococcales;f__Staphylococcaceae;g__Macrococcus_B;s__	taxonomic classification defined by topology and ANI	topological placement and ANI have congruent species assignments	GCF_002119805.1, s__Macrococcus_B canis, 95.0, 88.4, 0.85; GCF_003259675.1, s__Macrococcus_B bohemicus, 95.0, 82.21, 0.41; GCF_002742385.2, s__Macrococcus_B goetzii, 95.5758, 80.58, 0.41; GCF_003259695.1, s__Macrococcus_B epidermidis, 95.5758, 80.2, 0.41; GCF_004117835.1, s__Macrococcus_B sp004117835, 95.0, 79.04, 0.29	97.44	11	N/A	N/A
GCA_002834575.1_ASM283457v1_genomic	d__Bacteria;p__Firmicutes;c__Bacilli;o__Staphylococcales;f__Staphylococcaceae;g__Macrococcus_B;s__Macrococcus_B caseolyticus	GCF_002902665.1	95	d__Bacteria;p__Firmicutes;c__Bacilli;o__Staphylococcales;f__Staphylococcaceae;g__Macrococcus_B;s__Macrococcus_B caseolyticus	98.26	0.91	GCF_002902665.1	95	d__Bacteria;p__Firmicutes;c__Bacilli;o__Staphylococcales;f__Staphylococcaceae;g__Macrococcus_B;s__Macrococcus_B caseolyticus	98.26	0.91	d__Bacteria;p__Firmicutes;c__Bacilli;o__Staphylococcales;f__Staphylococcaceae;g__Macrococcus_B;s__	taxonomic classification defined by topology and ANI	topological placement and ANI have congruent species assignments	GCF_002119805.1, s__Macrococcus_B canis, 95.0, 87.94, 0.78; GCF_003259675.1, s__Macrococcus_B bohemicus, 95.0, 82.07, 0.38; GCF_003259695.1, s__Macrococcus_B epidermidis, 95.5758, 80.82, 0.37; GCF_002742385.2, s__Macrococcus_B goetzii, 95.5758, 80.72, 0.36; GCF_004117835.1, s__Macrococcus_B sp004117835, 95.0, 79.21, 0.26	97.66	11	N/A	N/A
GCA_002834595.1_ASM283459v1_genomic	d__Bacteria;p__Firmicutes;c__Bacilli;o__Staphylococcales;f__Staphylococcaceae;g__Macrococcus_B;s__Macrococcus_B caseolyticus	GCF_002902665.1	95	d__Bacteria;p__Firmicutes;c__Bacilli;o__Staphylococcales;f__Staphylococcaceae;g__Macrococcus_B;s__Macrococcus_B caseolyticus	98.23	0.92	GCF_002902665.1	95	d__Bacteria;p__Firmicutes;c__Bacilli;o__Staphylococcales;f__Staphylococcaceae;g__Macrococcus_B;s__Macrococcus_B caseolyticus	98.23	0.92	d__Bacteria;p__Firmicutes;c__Bacilli;o__Staphylococcales;f__Staphylococcaceae;g__Macrococcus_B;s__	taxonomic classification defined by topology and ANI	topological placement and ANI have congruent species assignments	GCF_002119805.1, s__Macrococcus_B canis, 95.0, 88.04, 0.82; GCF_003259675.1, s__Macrococcus_B bohemicus, 95.0, 81.85, 0.39; GCF_003259695.1, s__Macrococcus_B epidermidis, 95.5758, 81.11, 0.37; GCF_002742385.2, s__Macrococcus_B goetzii, 95.5758, 80.48, 0.39; GCF_004117835.1, s__Macrococcus_B sp004117835, 95.0, 79.17, 0.25	97.66	11	N/A	N/A
GCA_002834615.1_ASM283461v1_genomic	d__Bacteria;p__Firmicutes;c__Bacilli;o__Staphylococcales;f__Staphylococcaceae;g__Macrococcus_B;s__Macrococcus_B caseolyticus	GCF_002902665.1	95	d__Bacteria;p__Firmicutes;c__Bacilli;o__Staphylococcales;f__Staphylococcaceae;g__Macrococcus_B;s__Macrococcus_B caseolyticus	99.22	0.95	GCF_002902665.1	95	d__Bacteria;p__Firmicutes;c__Bacilli;o__Staphylococcales;f__Staphylococcaceae;g__Macrococcus_B;s__Macrococcus_B caseolyticus	99.22	0.95	d__Bacteria;p__Firmicutes;c__Bacilli;o__Staphylococcales;f__Staphylococcaceae;g__Macrococcus_B;s__	taxonomic classification defined by topology and ANI	topological placement and ANI have congruent species assignments	GCF_002119805.1, s__Macrococcus_B canis, 95.0, 88.06, 0.81; GCF_003259675.1, s__Macrococcus_B bohemicus, 95.0, 81.9, 0.38; GCF_002742385.2, s__Macrococcus_B goetzii, 95.5758, 80.28, 0.38; GCF_003259695.1, s__Macrococcus_B epidermidis, 95.5758, 80.25, 0.39; GCF_004117835.1, s__Macrococcus_B sp004117835, 95.0, 79.22, 0.26	97.64	11	N/A	N/A
GCA_002834635.1_ASM283463v1_genomic	d__Bacteria;p__Firmicutes;c__Bacilli;o__Staphylococcales;f__Staphylococcaceae;g__Macrococcus_B;s__Macrococcus_B caseolyticus	GCF_002902665.1	95	d__Bacteria;p__Firmicutes;c__Bacilli;o__Staphylococcales;f__Staphylococcaceae;g__Macrococcus_B;s__Macrococcus_B caseolyticus	98.18	0.9	GCF_002902665.1	95	d__Bacteria;p__Firmicutes;c__Bacilli;o__Staphylococcales;f__Staphylococcaceae;g__Macrococcus_B;s__Macrococcus_B caseolyticus	98.18	0.9	d__Bacteria;p__Firmicutes;c__Bacilli;o__Staphylococcales;f__Staphylococcaceae;g__Macrococcus_B;s__	taxonomic classification defined by topology and ANI	topological placement and ANI have congruent species assignments	GCF_002119805.1, s__Macrococcus_B canis, 95.0, 87.97, 0.81; GCF_003259675.1, s__Macrococcus_B bohemicus, 95.0, 82.29, 0.38; GCF_003259695.1, s__Macrococcus_B epidermidis, 95.5758, 80.81, 0.38; GCF_002742385.2, s__Macrococcus_B goetzii, 95.5758, 80.76, 0.39; GCF_004117835.1, s__Macrococcus_B sp004117835, 95.0, 79.21, 0.27	96.01	11	N/A	N/A
GCA_002834665.1_ASM283466v1_genomic	d__Bacteria;p__Firmicutes;c__Bacilli;o__Staphylococcales;f__Staphylococcaceae;g__Macrococcus_B;s__Macrococcus_B caseolyticus	GCF_002902665.1	95	d__Bacteria;p__Firmicutes;c__Bacilli;o__Staphylococcales;f__Staphylococcaceae;g__Macrococcus_B;s__Macrococcus_B caseolyticus	97.93	0.91	GCF_002902665.1	95	d__Bacteria;p__Firmicutes;c__Bacilli;o__Staphylococcales;f__Staphylococcaceae;g__Macrococcus_B;s__Macrococcus_B caseolyticus	97.93	0.91	d__Bacteria;p__Firmicutes;c__Bacilli;o__Staphylococcales;f__Staphylococcaceae;g__Macrococcus_B;s__	taxonomic classification defined by topology and ANI	topological placement and ANI have congruent species assignments	GCF_002119805.1, s__Macrococcus_B canis, 95.0, 88.0, 0.82; GCF_003259675.1, s__Macrococcus_B bohemicus, 95.0, 82.25, 0.39; GCF_002742385.2, s__Macrococcus_B goetzii, 95.5758, 80.88, 0.38; GCF_003259695.1, s__Macrococcus_B epidermidis, 95.5758, 80.76, 0.39; GCF_004117835.1, s__Macrococcus_B sp004117835, 95.0, 79.11, 0.27	96.82	11	N/A	N/A
GCA_002834675.1_ASM283467v1_genomic	d__Bacteria;p__Firmicutes;c__Bacilli;o__Staphylococcales;f__Staphylococcaceae;g__Macrococcus_B;s__Macrococcus_B caseolyticus	GCF_002902665.1	95	d__Bacteria;p__Firmicutes;c__Bacilli;o__Staphylococcales;f__Staphylococcaceae;g__Macrococcus_B;s__Macrococcus_B caseolyticus	98.24	0.89	GCF_002902665.1	95	d__Bacteria;p__Firmicutes;c__Bacilli;o__Staphylococcales;f__Staphylococcaceae;g__Macrococcus_B;s__Macrococcus_B caseolyticus	98.24	0.89	d__Bacteria;p__Firmicutes;c__Bacilli;o__Staphylococcales;f__Staphylococcaceae;g__Macrococcus_B;s__	taxonomic classification defined by topology and ANI	topological placement and ANI have congruent species assignments	GCF_002119805.1, s__Macrococcus_B canis, 95.0, 87.87, 0.83; GCF_003259675.1, s__Macrococcus_B bohemicus, 95.0, 82.17, 0.39; GCF_003259695.1, s__Macrococcus_B epidermidis, 95.5758, 80.93, 0.38; GCF_002742385.2, s__Macrococcus_B goetzii, 95.5758, 80.62, 0.39; GCF_004117835.1, s__Macrococcus_B sp004117835, 95.0, 79.41, 0.25	97.66	11	N/A	N/A
GCA_002834705.1_ASM283470v1_genomic	d__Bacteria;p__Firmicutes;c__Bacilli;o__Staphylococcales;f__Staphylococcaceae;g__Macrococcus_B;s__Macrococcus_B caseolyticus	GCF_002902665.1	95	d__Bacteria;p__Firmicutes;c__Bacilli;o__Staphylococcales;f__Staphylococcaceae;g__Macrococcus_B;s__Macrococcus_B caseolyticus	98.23	0.91	GCF_002902665.1	95	d__Bacteria;p__Firmicutes;c__Bacilli;o__Staphylococcales;f__Staphylococcaceae;g__Macrococcus_B;s__Macrococcus_B caseolyticus	98.23	0.91	d__Bacteria;p__Firmicutes;c__Bacilli;o__Staphylococcales;f__Staphylococcaceae;g__Macrococcus_B;s__	taxonomic classification defined by topology and ANI	topological placement and ANI have congruent species assignments	GCF_002119805.1, s__Macrococcus_B canis, 95.0, 87.9, 0.8; GCF_003259675.1, s__Macrococcus_B bohemicus, 95.0, 81.89, 0.39; GCF_003259695.1, s__Macrococcus_B epidermidis, 95.5758, 80.67, 0.37; GCF_002742385.2, s__Macrococcus_B goetzii, 95.5758, 80.61, 0.36; GCF_004117835.1, s__Macrococcus_B sp004117835, 95.0, 79.18, 0.26	97.66	11	N/A	N/A
GCA_002834725.1_ASM283472v1_genomic	d__Bacteria;p__Firmicutes;c__Bacilli;o__Staphylococcales;f__Staphylococcaceae;g__Macrococcus_B;s__Macrococcus_B caseolyticus	GCF_002902665.1	95	d__Bacteria;p__Firmicutes;c__Bacilli;o__Staphylococcales;f__Staphylococcaceae;g__Macrococcus_B;s__Macrococcus_B caseolyticus	98.14	0.88	GCF_002902665.1	95	d__Bacteria;p__Firmicutes;c__Bacilli;o__Staphylococcales;f__Staphylococcaceae;g__Macrococcus_B;s__Macrococcus_B caseolyticus	98.14	0.88	d__Bacteria;p__Firmicutes;c__Bacilli;o__Staphylococcales;f__Staphylococcaceae;g__Macrococcus_B;s__	taxonomic classification defined by topology and ANI	topological placement and ANI have congruent species assignments	GCF_002119805.1, s__Macrococcus_B canis, 95.0, 88.19, 0.82; GCF_003259675.1, s__Macrococcus_B bohemicus, 95.0, 81.95, 0.39; GCF_002742385.2, s__Macrococcus_B goetzii, 95.5758, 80.7, 0.39; GCF_003259695.1, s__Macrococcus_B epidermidis, 95.5758, 80.42, 0.39; GCF_004117835.1, s__Macrococcus_B sp004117835, 95.0, 79.08, 0.25	97.66	11	N/A	N/A
GCA_002834745.1_ASM283474v1_genomic	d__Bacteria;p__Firmicutes;c__Bacilli;o__Staphylococcales;f__Staphylococcaceae;g__Macrococcus_B;s__Macrococcus_B caseolyticus	GCF_002902665.1	95	d__Bacteria;p__Firmicutes;c__Bacilli;o__Staphylococcales;f__Staphylococcaceae;g__Macrococcus_B;s__Macrococcus_B caseolyticus	98.15	0.9	GCF_002902665.1	95	d__Bacteria;p__Firmicutes;c__Bacilli;o__Staphylococcales;f__Staphylococcaceae;g__Macrococcus_B;s__Macrococcus_B caseolyticus	98.15	0.9	d__Bacteria;p__Firmicutes;c__Bacilli;o__Staphylococcales;f__Staphylococcaceae;g__Macrococcus_B;s__	taxonomic classification defined by topology and ANI	topological placement and ANI have congruent species assignments	GCF_002119805.1, s__Macrococcus_B canis, 95.0, 87.93, 0.84; GCF_003259675.1, s__Macrococcus_B bohemicus, 95.0, 82.27, 0.41; GCF_003259695.1, s__Macrococcus_B epidermidis, 95.5758, 80.82, 0.39; GCF_002742385.2, s__Macrococcus_B goetzii, 95.5758, 80.39, 0.41; GCF_004117835.1, s__Macrococcus_B sp004117835, 95.0, 79.05, 0.27	96.82	11	N/A	N/A
GCA_002834755.1_ASM283475v1_genomic	d__Bacteria;p__Firmicutes;c__Bacilli;o__Staphylococcales;f__Staphylococcaceae;g__Macrococcus_B;s__Macrococcus_B caseolyticus	GCF_002902665.1	95	d__Bacteria;p__Firmicutes;c__Bacilli;o__Staphylococcales;f__Staphylococcaceae;g__Macrococcus_B;s__Macrococcus_B caseolyticus	98.32	0.88	GCF_002902665.1	95	d__Bacteria;p__Firmicutes;c__Bacilli;o__Staphylococcales;f__Staphylococcaceae;g__Macrococcus_B;s__Macrococcus_B caseolyticus	98.32	0.88	d__Bacteria;p__Firmicutes;c__Bacilli;o__Staphylococcales;f__Staphylococcaceae;g__Macrococcus_B;s__	taxonomic classification defined by topology and ANI	topological placement and ANI have congruent species assignments	GCF_002119805.1, s__Macrococcus_B canis, 95.0, 88.05, 0.83; GCF_003259675.1, s__Macrococcus_B bohemicus, 95.0, 81.93, 0.41; GCF_003259695.1, s__Macrococcus_B epidermidis, 95.5758, 80.94, 0.38; GCF_002742385.2, s__Macrococcus_B goetzii, 95.5758, 80.52, 0.39; GCF_004117835.1, s__Macrococcus_B sp004117835, 95.0, 79.03, 0.26	97.66	11	N/A	N/A
GCA_002834765.1_ASM283476v1_genomic	d__Bacteria;p__Firmicutes;c__Bacilli;o__Staphylococcales;f__Staphylococcaceae;g__Macrococcus_B;s__Macrococcus_B caseolyticus	GCF_002902665.1	95	d__Bacteria;p__Firmicutes;c__Bacilli;o__Staphylococcales;f__Staphylococcaceae;g__Macrococcus_B;s__Macrococcus_B caseolyticus	98.2	0.88	GCF_002902665.1	95	d__Bacteria;p__Firmicutes;c__Bacilli;o__Staphylococcales;f__Staphylococcaceae;g__Macrococcus_B;s__Macrococcus_B caseolyticus	98.2	0.88	d__Bacteria;p__Firmicutes;c__Bacilli;o__Staphylococcales;f__Staphylococcaceae;g__Macrococcus_B;s__	taxonomic classification defined by topology and ANI	topological placement and ANI have congruent species assignments	GCF_002119805.1, s__Macrococcus_B canis, 95.0, 87.99, 0.82; GCF_003259675.1, s__Macrococcus_B bohemicus, 95.0, 82.04, 0.39; GCF_003259695.1, s__Macrococcus_B epidermidis, 95.5758, 80.62, 0.38; GCF_002742385.2, s__Macrococcus_B goetzii, 95.5758, 80.55, 0.4; GCF_004117835.1, s__Macrococcus_B sp004117835, 95.0, 78.97, 0.27	96.84	11	N/A	N/A
GCA_002834805.1_ASM283480v1_genomic	d__Bacteria;p__Firmicutes;c__Bacilli;o__Staphylococcales;f__Staphylococcaceae;g__Macrococcus_B;s__Macrococcus_B caseolyticus	GCF_002902665.1	95	d__Bacteria;p__Firmicutes;c__Bacilli;o__Staphylococcales;f__Staphylococcaceae;g__Macrococcus_B;s__Macrococcus_B caseolyticus	99.19	0.94	GCF_002902665.1	95	d__Bacteria;p__Firmicutes;c__Bacilli;o__Staphylococcales;f__Staphylococcaceae;g__Macrococcus_B;s__Macrococcus_B caseolyticus	99.19	0.94	d__Bacteria;p__Firmicutes;c__Bacilli;o__Staphylococcales;f__Staphylococcaceae;g__Macrococcus_B;s__	taxonomic classification defined by topology and ANI	topological placement and ANI have congruent species assignments	GCF_002119805.1, s__Macrococcus_B canis, 95.0, 87.87, 0.84; GCF_003259675.1, s__Macrococcus_B bohemicus, 95.0, 81.65, 0.4; GCF_003259695.1, s__Macrococcus_B epidermidis, 95.5758, 80.46, 0.38; GCF_002742385.2, s__Macrococcus_B goetzii, 95.5758, 80.25, 0.38; GCF_004117835.1, s__Macrococcus_B sp004117835, 95.0, 79.21, 0.27	97.64	11	N/A	N/A
GCA_002834825.1_ASM283482v1_genomic	d__Bacteria;p__Firmicutes;c__Bacilli;o__Staphylococcales;f__Staphylococcaceae;g__Macrococcus_B;s__Macrococcus_B caseolyticus	GCF_002902665.1	95	d__Bacteria;p__Firmicutes;c__Bacilli;o__Staphylococcales;f__Staphylococcaceae;g__Macrococcus_B;s__Macrococcus_B caseolyticus	98.05	0.9	GCF_002902665.1	95	d__Bacteria;p__Firmicutes;c__Bacilli;o__Staphylococcales;f__Staphylococcaceae;g__Macrococcus_B;s__Macrococcus_B caseolyticus	98.05	0.9	d__Bacteria;p__Firmicutes;c__Bacilli;o__Staphylococcales;f__Staphylococcaceae;g__Macrococcus_B;s__	taxonomic classification defined by topology and ANI	topological placement and ANI have congruent species assignments	GCF_002119805.1, s__Macrococcus_B canis, 95.0, 87.84, 0.8; GCF_003259675.1, s__Macrococcus_B bohemicus, 95.0, 82.25, 0.39; GCF_003259695.1, s__Macrococcus_B epidermidis, 95.5758, 81.06, 0.36; GCF_002742385.2, s__Macrococcus_B goetzii, 95.5758, 80.58, 0.38; GCF_004117835.1, s__Macrococcus_B sp004117835, 95.0, 78.97, 0.27	96.84	11	N/A	N/A
GCA_002834845.1_ASM283484v1_genomic	d__Bacteria;p__Firmicutes;c__Bacilli;o__Staphylococcales;f__Staphylococcaceae;g__Macrococcus_B;s__Macrococcus_B caseolyticus	GCF_002902665.1	95	d__Bacteria;p__Firmicutes;c__Bacilli;o__Staphylococcales;f__Staphylococcaceae;g__Macrococcus_B;s__Macrococcus_B caseolyticus	98.23	0.9	GCF_002902665.1	95	d__Bacteria;p__Firmicutes;c__Bacilli;o__Staphylococcales;f__Staphylococcaceae;g__Macrococcus_B;s__Macrococcus_B caseolyticus	98.23	0.9	d__Bacteria;p__Firmicutes;c__Bacilli;o__Staphylococcales;f__Staphylococcaceae;g__Macrococcus_B;s__	taxonomic classification defined by topology and ANI	topological placement and ANI have congruent species assignments	GCF_002119805.1, s__Macrococcus_B canis, 95.0, 88.04, 0.86; GCF_003259675.1, s__Macrococcus_B bohemicus, 95.0, 81.86, 0.38; GCF_003259695.1, s__Macrococcus_B epidermidis, 95.5758, 80.82, 0.38; GCF_002742385.2, s__Macrococcus_B goetzii, 95.5758, 80.5, 0.4; GCF_004117835.1, s__Macrococcus_B sp004117835, 95.0, 79.19, 0.27	97.66	11	N/A	N/A
GCA_002834855.1_ASM283485v1_genomic	d__Bacteria;p__Firmicutes;c__Bacilli;o__Staphylococcales;f__Staphylococcaceae;g__Macrococcus_B;s__Macrococcus_B caseolyticus	GCF_002902665.1	95	d__Bacteria;p__Firmicutes;c__Bacilli;o__Staphylococcales;f__Staphylococcaceae;g__Macrococcus_B;s__Macrococcus_B caseolyticus	98.03	0.89	GCF_002902665.1	95	d__Bacteria;p__Firmicutes;c__Bacilli;o__Staphylococcales;f__Staphylococcaceae;g__Macrococcus_B;s__Macrococcus_B caseolyticus	98.03	0.89	d__Bacteria;p__Firmicutes;c__Bacilli;o__Staphylococcales;f__Staphylococcaceae;g__Macrococcus_B;s__	taxonomic classification defined by topology and ANI	topological placement and ANI have congruent species assignments	GCF_002119805.1, s__Macrococcus_B canis, 95.0, 87.88, 0.81; GCF_003259675.1, s__Macrococcus_B bohemicus, 95.0, 82.27, 0.38; GCF_003259695.1, s__Macrococcus_B epidermidis, 95.5758, 80.86, 0.38; GCF_002742385.2, s__Macrococcus_B goetzii, 95.5758, 80.53, 0.39; GCF_004117835.1, s__Macrococcus_B sp004117835, 95.0, 78.99, 0.26	96.84	11	N/A	N/A
GCA_002834875.1_ASM283487v1_genomic	d__Bacteria;p__Firmicutes;c__Bacilli;o__Staphylococcales;f__Staphylococcaceae;g__Macrococcus_B;s__Macrococcus_B caseolyticus	GCF_002902665.1	95	d__Bacteria;p__Firmicutes;c__Bacilli;o__Staphylococcales;f__Staphylococcaceae;g__Macrococcus_B;s__Macrococcus_B caseolyticus	98.25	0.91	GCF_002902665.1	95	d__Bacteria;p__Firmicutes;c__Bacilli;o__Staphylococcales;f__Staphylococcaceae;g__Macrococcus_B;s__Macrococcus_B caseolyticus	98.25	0.91	d__Bacteria;p__Firmicutes;c__Bacilli;o__Staphylococcales;f__Staphylococcaceae;g__Macrococcus_B;s__	taxonomic classification defined by topology and ANI	topological placement and ANI have congruent species assignments	GCF_002119805.1, s__Macrococcus_B canis, 95.0, 87.92, 0.78; GCF_003259675.1, s__Macrococcus_B bohemicus, 95.0, 82.16, 0.38; GCF_003259695.1, s__Macrococcus_B epidermidis, 95.5758, 80.56, 0.38; GCF_002742385.2, s__Macrococcus_B goetzii, 95.5758, 80.51, 0.37; GCF_004117835.1, s__Macrococcus_B sp004117835, 95.0, 79.16, 0.26	97.66	11	N/A	N/A
GCA_002834905.1_ASM283490v1_genomic	d__Bacteria;p__Firmicutes;c__Bacilli;o__Staphylococcales;f__Staphylococcaceae;g__Macrococcus_B;s__Macrococcus_B caseolyticus	GCF_002902665.1	95	d__Bacteria;p__Firmicutes;c__Bacilli;o__Staphylococcales;f__Staphylococcaceae;g__Macrococcus_B;s__Macrococcus_B caseolyticus	98.1	0.89	GCF_002902665.1	95	d__Bacteria;p__Firmicutes;c__Bacilli;o__Staphylococcales;f__Staphylococcaceae;g__Macrococcus_B;s__Macrococcus_B caseolyticus	98.1	0.89	d__Bacteria;p__Firmicutes;c__Bacilli;o__Staphylococcales;f__Staphylococcaceae;g__Macrococcus_B;s__	taxonomic classification defined by topology and ANI	topological placement and ANI have congruent species assignments	GCF_002119805.1, s__Macrococcus_B canis, 95.0, 87.93, 0.81; GCF_003259675.1, s__Macrococcus_B bohemicus, 95.0, 81.82, 0.38; GCF_003259695.1, s__Macrococcus_B epidermidis, 95.5758, 80.84, 0.37; GCF_002742385.2, s__Macrococcus_B goetzii, 95.5758, 80.54, 0.39; GCF_004117835.1, s__Macrococcus_B sp004117835, 95.0, 79.15, 0.26	97.66	11	N/A	N/A
GCA_002834925.1_ASM283492v1_genomic	d__Bacteria;p__Firmicutes;c__Bacilli;o__Staphylococcales;f__Staphylococcaceae;g__Macrococcus_B;s__Macrococcus_B caseolyticus	GCF_002902665.1	95	d__Bacteria;p__Firmicutes;c__Bacilli;o__Staphylococcales;f__Staphylococcaceae;g__Macrococcus_B;s__Macrococcus_B caseolyticus	98.13	0.9	GCF_002902665.1	95	d__Bacteria;p__Firmicutes;c__Bacilli;o__Staphylococcales;f__Staphylococcaceae;g__Macrococcus_B;s__Macrococcus_B caseolyticus	98.13	0.9	d__Bacteria;p__Firmicutes;c__Bacilli;o__Staphylococcales;f__Staphylococcaceae;g__Macrococcus_B;s__	taxonomic classification defined by topology and ANI	topological placement and ANI have congruent species assignments	GCF_002119805.1, s__Macrococcus_B canis, 95.0, 88.01, 0.81; GCF_003259675.1, s__Macrococcus_B bohemicus, 95.0, 81.98, 0.39; GCF_002742385.2, s__Macrococcus_B goetzii, 95.5758, 80.5, 0.39; GCF_003259695.1, s__Macrococcus_B epidermidis, 95.5758, 80.49, 0.38; GCF_004117835.1, s__Macrococcus_B sp004117835, 95.0, 79.22, 0.26	97.66	11	N/A	N/A
GCA_002834945.1_ASM283494v1_genomic	d__Bacteria;p__Firmicutes;c__Bacilli;o__Staphylococcales;f__Staphylococcaceae;g__Macrococcus_B;s__Macrococcus_B caseolyticus	GCF_002902665.1	95	d__Bacteria;p__Firmicutes;c__Bacilli;o__Staphylococcales;f__Staphylococcaceae;g__Macrococcus_B;s__Macrococcus_B caseolyticus	98.14	0.88	GCF_002902665.1	95	d__Bacteria;p__Firmicutes;c__Bacilli;o__Staphylococcales;f__Staphylococcaceae;g__Macrococcus_B;s__Macrococcus_B caseolyticus	98.14	0.88	d__Bacteria;p__Firmicutes;c__Bacilli;o__Staphylococcales;f__Staphylococcaceae;g__Macrococcus_B;s__	taxonomic classification defined by topology and ANI	topological placement and ANI have congruent species assignments	GCF_002119805.1, s__Macrococcus_B canis, 95.0, 88.1, 0.83; GCF_003259675.1, s__Macrococcus_B bohemicus, 95.0, 81.96, 0.39; GCF_002742385.2, s__Macrococcus_B goetzii, 95.5758, 80.73, 0.38; GCF_003259695.1, s__Macrococcus_B epidermidis, 95.5758, 80.42, 0.39; GCF_004117835.1, s__Macrococcus_B sp004117835, 95.0, 79.03, 0.26	97.66	11	N/A	N/A
GCA_002834955.1_ASM283495v1_genomic	d__Bacteria;p__Firmicutes;c__Bacilli;o__Staphylococcales;f__Staphylococcaceae;g__Macrococcus_B;s__Macrococcus_B caseolyticus	GCF_002902665.1	95	d__Bacteria;p__Firmicutes;c__Bacilli;o__Staphylococcales;f__Staphylococcaceae;g__Macrococcus_B;s__Macrococcus_B caseolyticus	98.13	0.89	GCF_002902665.1	95	d__Bacteria;p__Firmicutes;c__Bacilli;o__Staphylococcales;f__Staphylococcaceae;g__Macrococcus_B;s__Macrococcus_B caseolyticus	98.13	0.89	d__Bacteria;p__Firmicutes;c__Bacilli;o__Staphylococcales;f__Staphylococcaceae;g__Macrococcus_B;s__	taxonomic classification defined by topology and ANI	topological placement and ANI have congruent species assignments	GCF_002119805.1, s__Macrococcus_B canis, 95.0, 88.01, 0.83; GCF_003259675.1, s__Macrococcus_B bohemicus, 95.0, 82.37, 0.41; GCF_003259695.1, s__Macrococcus_B epidermidis, 95.5758, 81.0, 0.4; GCF_002742385.2, s__Macrococcus_B goetzii, 95.5758, 80.97, 0.41; GCF_004117835.1, s__Macrococcus_B sp004117835, 95.0, 79.19, 0.28	96.84	11	N/A	N/A
GCA_002834985.1_ASM283498v1_genomic	d__Bacteria;p__Firmicutes;c__Bacilli;o__Staphylococcales;f__Staphylococcaceae;g__Macrococcus_B;s__Macrococcus_B caseolyticus	GCF_002902665.1	95	d__Bacteria;p__Firmicutes;c__Bacilli;o__Staphylococcales;f__Staphylococcaceae;g__Macrococcus_B;s__Macrococcus_B caseolyticus	98.05	0.89	GCF_002902665.1	95	d__Bacteria;p__Firmicutes;c__Bacilli;o__Staphylococcales;f__Staphylococcaceae;g__Macrococcus_B;s__Macrococcus_B caseolyticus	98.05	0.89	d__Bacteria;p__Firmicutes;c__Bacilli;o__Staphylococcales;f__Staphylococcaceae;g__Macrococcus_B;s__	taxonomic classification defined by topology and ANI	topological placement and ANI have congruent species assignments	GCF_002119805.1, s__Macrococcus_B canis, 95.0, 88.07, 0.84; GCF_003259675.1, s__Macrococcus_B bohemicus, 95.0, 81.76, 0.38; GCF_003259695.1, s__Macrococcus_B epidermidis, 95.5758, 80.37, 0.4; GCF_002742385.2, s__Macrococcus_B goetzii, 95.5758, 80.29, 0.39; GCF_004117835.1, s__Macrococcus_B sp004117835, 95.0, 79.07, 0.26	97.66	11	N/A	N/A
GCA_002835005.1_ASM283500v1_genomic	d__Bacteria;p__Firmicutes;c__Bacilli;o__Staphylococcales;f__Staphylococcaceae;g__Macrococcus_B;s__Macrococcus_B caseolyticus	GCF_002902665.1	95	d__Bacteria;p__Firmicutes;c__Bacilli;o__Staphylococcales;f__Staphylococcaceae;g__Macrococcus_B;s__Macrococcus_B caseolyticus	98.1	0.91	GCF_002902665.1	95	d__Bacteria;p__Firmicutes;c__Bacilli;o__Staphylococcales;f__Staphylococcaceae;g__Macrococcus_B;s__Macrococcus_B caseolyticus	98.1	0.91	d__Bacteria;p__Firmicutes;c__Bacilli;o__Staphylococcales;f__Staphylococcaceae;g__Macrococcus_B;s__	taxonomic classification defined by topology and ANI	topological placement and ANI have congruent species assignments	GCF_002119805.1, s__Macrococcus_B canis, 95.0, 88.1, 0.8; GCF_003259675.1, s__Macrococcus_B bohemicus, 95.0, 82.14, 0.4; GCF_002742385.2, s__Macrococcus_B goetzii, 95.5758, 80.99, 0.4; GCF_003259695.1, s__Macrococcus_B epidermidis, 95.5758, 80.89, 0.39; GCF_004117835.1, s__Macrococcus_B sp004117835, 95.0, 79.22, 0.26	96.84	11	N/A	N/A
GCA_002835015.1_ASM283501v1_genomic	d__Bacteria;p__Firmicutes;c__Bacilli;o__Staphylococcales;f__Staphylococcaceae;g__Macrococcus_B;s__Macrococcus_B caseolyticus	GCF_002902665.1	95	d__Bacteria;p__Firmicutes;c__Bacilli;o__Staphylococcales;f__Staphylococcaceae;g__Macrococcus_B;s__Macrococcus_B caseolyticus	98.18	0.9	GCF_002902665.1	95	d__Bacteria;p__Firmicutes;c__Bacilli;o__Staphylococcales;f__Staphylococcaceae;g__Macrococcus_B;s__Macrococcus_B caseolyticus	98.18	0.9	d__Bacteria;p__Firmicutes;c__Bacilli;o__Staphylococcales;f__Staphylococcaceae;g__Macrococcus_B;s__	taxonomic classification defined by topology and ANI	topological placement and ANI have congruent species assignments	GCF_002119805.1, s__Macrococcus_B canis, 95.0, 87.96, 0.82; GCF_003259675.1, s__Macrococcus_B bohemicus, 95.0, 82.14, 0.4; GCF_003259695.1, s__Macrococcus_B epidermidis, 95.5758, 80.99, 0.38; GCF_002742385.2, s__Macrococcus_B goetzii, 95.5758, 80.62, 0.39; GCF_004117835.1, s__Macrococcus_B sp004117835, 95.0, 79.52, 0.25	97.66	11	N/A	N/A
GCA_002835045.1_ASM283504v1_genomic	d__Bacteria;p__Firmicutes;c__Bacilli;o__Staphylococcales;f__Staphylococcaceae;g__Macrococcus_B;s__Macrococcus_B caseolyticus	GCF_002902665.1	95	d__Bacteria;p__Firmicutes;c__Bacilli;o__Staphylococcales;f__Staphylococcaceae;g__Macrococcus_B;s__Macrococcus_B caseolyticus	98.16	0.9	GCF_002902665.1	95	d__Bacteria;p__Firmicutes;c__Bacilli;o__Staphylococcales;f__Staphylococcaceae;g__Macrococcus_B;s__Macrococcus_B caseolyticus	98.16	0.9	d__Bacteria;p__Firmicutes;c__Bacilli;o__Staphylococcales;f__Staphylococcaceae;g__Macrococcus_B;s__	taxonomic classification defined by topology and ANI	topological placement and ANI have congruent species assignments	GCF_002119805.1, s__Macrococcus_B canis, 95.0, 87.99, 0.8; GCF_003259675.1, s__Macrococcus_B bohemicus, 95.0, 82.3, 0.38; GCF_003259695.1, s__Macrococcus_B epidermidis, 95.5758, 81.1, 0.37; GCF_002742385.2, s__Macrococcus_B goetzii, 95.5758, 80.74, 0.38; GCF_004117835.1, s__Macrococcus_B sp004117835, 95.0, 79.05, 0.25	96.84	11	N/A	N/A
GCA_002835265.1_ASM283526v1_genomic	d__Bacteria;p__Firmicutes;c__Bacilli;o__Staphylococcales;f__Staphylococcaceae;g__Macrococcus_B;s__Macrococcus_B caseolyticus	GCF_002902665.1	95	d__Bacteria;p__Firmicutes;c__Bacilli;o__Staphylococcales;f__Staphylococcaceae;g__Macrococcus_B;s__Macrococcus_B caseolyticus	98.25	0.89	GCF_002902665.1	95	d__Bacteria;p__Firmicutes;c__Bacilli;o__Staphylococcales;f__Staphylococcaceae;g__Macrococcus_B;s__Macrococcus_B caseolyticus	98.25	0.89	d__Bacteria;p__Firmicutes;c__Bacilli;o__Staphylococcales;f__Staphylococcaceae;g__Macrococcus_B;s__	taxonomic classification defined by topology and ANI	topological placement and ANI have congruent species assignments	GCF_002119805.1, s__Macrococcus_B canis, 95.0, 87.95, 0.84; GCF_003259675.1, s__Macrococcus_B bohemicus, 95.0, 82.19, 0.4; GCF_003259695.1, s__Macrococcus_B epidermidis, 95.5758, 81.01, 0.39; GCF_002742385.2, s__Macrococcus_B goetzii, 95.5758, 80.7, 0.4; GCF_004117835.1, s__Macrococcus_B sp004117835, 95.0, 79.38, 0.26	97.66	11	N/A	N/A
GCA_002835285.1_ASM283528v1_genomic	d__Bacteria;p__Firmicutes;c__Bacilli;o__Staphylococcales;f__Staphylococcaceae;g__Macrococcus_B;s__Macrococcus_B caseolyticus	GCF_002902665.1	95	d__Bacteria;p__Firmicutes;c__Bacilli;o__Staphylococcales;f__Staphylococcaceae;g__Macrococcus_B;s__Macrococcus_B caseolyticus	98.16	0.92	GCF_002902665.1	95	d__Bacteria;p__Firmicutes;c__Bacilli;o__Staphylococcales;f__Staphylococcaceae;g__Macrococcus_B;s__Macrococcus_B caseolyticus	98.16	0.92	d__Bacteria;p__Firmicutes;c__Bacilli;o__Staphylococcales;f__Staphylococcaceae;g__Macrococcus_B;s__	taxonomic classification defined by topology and ANI	topological placement and ANI have congruent species assignments	GCF_002119805.1, s__Macrococcus_B canis, 95.0, 88.06, 0.83; GCF_003259675.1, s__Macrococcus_B bohemicus, 95.0, 81.81, 0.39; GCF_003259695.1, s__Macrococcus_B epidermidis, 95.5758, 81.15, 0.36; GCF_002742385.2, s__Macrococcus_B goetzii, 95.5758, 80.5, 0.39; GCF_004117835.1, s__Macrococcus_B sp004117835, 95.0, 79.11, 0.25	96.82	11	N/A	N/A
GCA_002835295.1_ASM283529v1_genomic	d__Bacteria;p__Firmicutes;c__Bacilli;o__Staphylococcales;f__Staphylococcaceae;g__Macrococcus_B;s__Macrococcus_B caseolyticus	GCF_002902665.1	95	d__Bacteria;p__Firmicutes;c__Bacilli;o__Staphylococcales;f__Staphylococcaceae;g__Macrococcus_B;s__Macrococcus_B caseolyticus	99.22	0.94	GCF_002902665.1	95	d__Bacteria;p__Firmicutes;c__Bacilli;o__Staphylococcales;f__Staphylococcaceae;g__Macrococcus_B;s__Macrococcus_B caseolyticus	99.22	0.94	d__Bacteria;p__Firmicutes;c__Bacilli;o__Staphylococcales;f__Staphylococcaceae;g__Macrococcus_B;s__	taxonomic classification defined by topology and ANI	topological placement and ANI have congruent species assignments	GCF_002119805.1, s__Macrococcus_B canis, 95.0, 87.9, 0.84; GCF_003259675.1, s__Macrococcus_B bohemicus, 95.0, 81.59, 0.4; GCF_003259695.1, s__Macrococcus_B epidermidis, 95.5758, 80.41, 0.38; GCF_002742385.2, s__Macrococcus_B goetzii, 95.5758, 80.35, 0.39; GCF_004117835.1, s__Macrococcus_B sp004117835, 95.0, 79.22, 0.26	97.64	11	N/A	N/A
GCA_002835305.1_ASM283530v1_genomic	d__Bacteria;p__Firmicutes;c__Bacilli;o__Staphylococcales;f__Staphylococcaceae;g__Macrococcus_B;s__Macrococcus_B caseolyticus	GCF_002902665.1	95	d__Bacteria;p__Firmicutes;c__Bacilli;o__Staphylococcales;f__Staphylococcaceae;g__Macrococcus_B;s__Macrococcus_B caseolyticus	98.09	0.9	GCF_002902665.1	95	d__Bacteria;p__Firmicutes;c__Bacilli;o__Staphylococcales;f__Staphylococcaceae;g__Macrococcus_B;s__Macrococcus_B caseolyticus	98.09	0.9	d__Bacteria;p__Firmicutes;c__Bacilli;o__Staphylococcales;f__Staphylococcaceae;g__Macrococcus_B;s__	taxonomic classification defined by topology and ANI	topological placement and ANI have congruent species assignments	GCF_002119805.1, s__Macrococcus_B canis, 95.0, 87.97, 0.85; GCF_003259675.1, s__Macrococcus_B bohemicus, 95.0, 81.98, 0.38; GCF_003259695.1, s__Macrococcus_B epidermidis, 95.5758, 80.81, 0.37; GCF_002742385.2, s__Macrococcus_B goetzii, 95.5758, 80.47, 0.37; GCF_004117835.1, s__Macrococcus_B sp004117835, 95.0, 79.21, 0.26	97.66	11	N/A	N/A
GCA_002835345.1_ASM283534v1_genomic	d__Bacteria;p__Firmicutes;c__Bacilli;o__Staphylococcales;f__Staphylococcaceae;g__Macrococcus_B;s__Macrococcus_B caseolyticus	GCF_002902665.1	95	d__Bacteria;p__Firmicutes;c__Bacilli;o__Staphylococcales;f__Staphylococcaceae;g__Macrococcus_B;s__Macrococcus_B caseolyticus	98.12	0.9	GCF_002902665.1	95	d__Bacteria;p__Firmicutes;c__Bacilli;o__Staphylococcales;f__Staphylococcaceae;g__Macrococcus_B;s__Macrococcus_B caseolyticus	98.12	0.9	d__Bacteria;p__Firmicutes;c__Bacilli;o__Staphylococcales;f__Staphylococcaceae;g__Macrococcus_B;s__	taxonomic classification defined by topology and ANI	topological placement and ANI have congruent species assignments	GCF_002119805.1, s__Macrococcus_B canis, 95.0, 87.97, 0.84; GCF_003259675.1, s__Macrococcus_B bohemicus, 95.0, 82.01, 0.37; GCF_003259695.1, s__Macrococcus_B epidermidis, 95.5758, 80.85, 0.37; GCF_002742385.2, s__Macrococcus_B goetzii, 95.5758, 80.51, 0.36; GCF_004117835.1, s__Macrococcus_B sp004117835, 95.0, 79.12, 0.26	97.66	11	N/A	N/A
GCA_002835365.1_ASM283536v1_genomic	d__Bacteria;p__Firmicutes;c__Bacilli;o__Staphylococcales;f__Staphylococcaceae;g__Macrococcus_B;s__Macrococcus_B caseolyticus	GCF_002902665.1	95	d__Bacteria;p__Firmicutes;c__Bacilli;o__Staphylococcales;f__Staphylococcaceae;g__Macrococcus_B;s__Macrococcus_B caseolyticus	98.19	0.9	GCF_002902665.1	95	d__Bacteria;p__Firmicutes;c__Bacilli;o__Staphylococcales;f__Staphylococcaceae;g__Macrococcus_B;s__Macrococcus_B caseolyticus	98.19	0.9	d__Bacteria;p__Firmicutes;c__Bacilli;o__Staphylococcales;f__Staphylococcaceae;g__Macrococcus_B;s__	taxonomic classification defined by topology and ANI	topological placement and ANI have congruent species assignments	GCF_002119805.1, s__Macrococcus_B canis, 95.0, 87.95, 0.82; GCF_003259675.1, s__Macrococcus_B bohemicus, 95.0, 81.89, 0.38; GCF_003259695.1, s__Macrococcus_B epidermidis, 95.5758, 81.0, 0.36; GCF_002742385.2, s__Macrococcus_B goetzii, 95.5758, 80.7, 0.37; GCF_004117835.1, s__Macrococcus_B sp004117835, 95.0, 79.09, 0.25	97.66	11	N/A	N/A
GCA_002835385.1_ASM283538v1_genomic	d__Bacteria;p__Firmicutes;c__Bacilli;o__Staphylococcales;f__Staphylococcaceae;g__Macrococcus_B;s__Macrococcus_B caseolyticus	GCF_002902665.1	95	d__Bacteria;p__Firmicutes;c__Bacilli;o__Staphylococcales;f__Staphylococcaceae;g__Macrococcus_B;s__Macrococcus_B caseolyticus	98.24	0.91	GCF_002902665.1	95	d__Bacteria;p__Firmicutes;c__Bacilli;o__Staphylococcales;f__Staphylococcaceae;g__Macrococcus_B;s__Macrococcus_B caseolyticus	98.24	0.91	d__Bacteria;p__Firmicutes;c__Bacilli;o__Staphylococcales;f__Staphylococcaceae;g__Macrococcus_B;s__	taxonomic classification defined by topology and ANI	topological placement and ANI have congruent species assignments	GCF_002119805.1, s__Macrococcus_B canis, 95.0, 87.99, 0.77; GCF_003259675.1, s__Macrococcus_B bohemicus, 95.0, 82.13, 0.38; GCF_002742385.2, s__Macrococcus_B goetzii, 95.5758, 80.69, 0.36; GCF_003259695.1, s__Macrococcus_B epidermidis, 95.5758, 80.63, 0.37; GCF_004117835.1, s__Macrococcus_B sp004117835, 95.0, 79.16, 0.26	97.66	11	N/A	N/A
GCA_002835405.1_ASM283540v1_genomic	d__Bacteria;p__Firmicutes;c__Bacilli;o__Staphylococcales;f__Staphylococcaceae;g__Macrococcus_B;s__Macrococcus_B caseolyticus	GCF_002902665.1	95	d__Bacteria;p__Firmicutes;c__Bacilli;o__Staphylococcales;f__Staphylococcaceae;g__Macrococcus_B;s__Macrococcus_B caseolyticus	97.88	0.9	GCF_002902665.1	95	d__Bacteria;p__Firmicutes;c__Bacilli;o__Staphylococcales;f__Staphylococcaceae;g__Macrococcus_B;s__Macrococcus_B caseolyticus	97.88	0.9	d__Bacteria;p__Firmicutes;c__Bacilli;o__Staphylococcales;f__Staphylococcaceae;g__Macrococcus_B;s__	taxonomic classification defined by topology and ANI	topological placement and ANI have congruent species assignments	GCF_002119805.1, s__Macrococcus_B canis, 95.0, 88.01, 0.81; GCF_003259675.1, s__Macrococcus_B bohemicus, 95.0, 82.31, 0.4; GCF_003259695.1, s__Macrococcus_B epidermidis, 95.5758, 80.93, 0.38; GCF_002742385.2, s__Macrococcus_B goetzii, 95.5758, 80.85, 0.39; GCF_004117835.1, s__Macrococcus_B sp004117835, 95.0, 79.07, 0.27	97.66	11	N/A	N/A
GCA_002835425.1_ASM283542v1_genomic	d__Bacteria;p__Firmicutes;c__Bacilli;o__Staphylococcales;f__Staphylococcaceae;g__Macrococcus_B;s__Macrococcus_B caseolyticus	GCF_002902665.1	95	d__Bacteria;p__Firmicutes;c__Bacilli;o__Staphylococcales;f__Staphylococcaceae;g__Macrococcus_B;s__Macrococcus_B caseolyticus	98.09	0.9	GCF_002902665.1	95	d__Bacteria;p__Firmicutes;c__Bacilli;o__Staphylococcales;f__Staphylococcaceae;g__Macrococcus_B;s__Macrococcus_B caseolyticus	98.09	0.9	d__Bacteria;p__Firmicutes;c__Bacilli;o__Staphylococcales;f__Staphylococcaceae;g__Macrococcus_B;s__	taxonomic classification defined by topology and ANI	topological placement and ANI have congruent species assignments	GCF_002119805.1, s__Macrococcus_B canis, 95.0, 87.98, 0.81; GCF_003259675.1, s__Macrococcus_B bohemicus, 95.0, 82.14, 0.4; GCF_003259695.1, s__Macrococcus_B epidermidis, 95.5758, 80.84, 0.38; GCF_002742385.2, s__Macrococcus_B goetzii, 95.5758, 80.67, 0.39; GCF_004117835.1, s__Macrococcus_B sp004117835, 95.0, 79.09, 0.26	97.66	11	N/A	N/A
GCA_002902665.1_ASM290266v1_genomic	d__Bacteria;p__Firmicutes;c__Bacilli;o__Staphylococcales;f__Staphylococcaceae;g__Macrococcus_B;s__Macrococcus_B caseolyticus	GCF_002902665.1	95	d__Bacteria;p__Firmicutes;c__Bacilli;o__Staphylococcales;f__Staphylococcaceae;g__Macrococcus_B;s__Macrococcus_B caseolyticus	100	0.99	GCF_002902665.1	95	d__Bacteria;p__Firmicutes;c__Bacilli;o__Staphylococcales;f__Staphylococcaceae;g__Macrococcus_B;s__Macrococcus_B caseolyticus	100	0.99	d__Bacteria;p__Firmicutes;c__Bacilli;o__Staphylococcales;f__Staphylococcaceae;g__Macrococcus_B;s__	taxonomic classification defined by topology and ANI	topological placement and ANI have congruent species assignments	GCF_002119805.1, s__Macrococcus_B canis, 95.0, 88.01, 0.83; GCF_003259675.1, s__Macrococcus_B bohemicus, 95.0, 81.78, 0.41; GCF_003259695.1, s__Macrococcus_B epidermidis, 95.5758, 80.47, 0.37; GCF_002742385.2, s__Macrococcus_B goetzii, 95.5758, 80.14, 0.39; GCF_004117835.1, s__Macrococcus_B sp004117835, 95.0, 79.08, 0.26	97.66	11	N/A	N/A
GCA_003259675.1_ASM325967v1_genomic	d__Bacteria;p__Firmicutes;c__Bacilli;o__Staphylococcales;f__Staphylococcaceae;g__Macrococcus_B;s__Macrococcus_B bohemicus	GCF_003259675.1	95	d__Bacteria;p__Firmicutes;c__Bacilli;o__Staphylococcales;f__Staphylococcaceae;g__Macrococcus_B;s__Macrococcus_B bohemicus	100	1	GCF_003259675.1	95	d__Bacteria;p__Firmicutes;c__Bacilli;o__Staphylococcales;f__Staphylococcaceae;g__Macrococcus_B;s__Macrococcus_B bohemicus	100	1	d__Bacteria;p__Firmicutes;c__Bacilli;o__Staphylococcales;f__Staphylococcaceae;g__Macrococcus_B;s__	taxonomic classification defined by topology and ANI	topological placement and ANI have congruent species assignments	GCF_003259695.1, s__Macrococcus_B epidermidis, 95.5758, 93.55, 0.85; GCF_002742385.2, s__Macrococcus_B goetzii, 95.5758, 92.95, 0.84; GCF_002902665.1, s__Macrococcus_B caseolyticus, 95.0, 81.78, 0.41; GCF_002119805.1, s__Macrococcus_B canis, 95.0, 81.08, 0.36; GCF_004117835.1, s__Macrococcus_B sp004117835, 95.0, 79.34, 0.37	95.99	11	N/A	N/A
GCA_003259685.1_ASM325968v1_genomic	d__Bacteria;p__Firmicutes;c__Bacilli;o__Staphylococcales;f__Staphylococcaceae;g__Macrococcus_B;s__Macrococcus_B caseolyticus	GCF_002902665.1	95	d__Bacteria;p__Firmicutes;c__Bacilli;o__Staphylococcales;f__Staphylococcaceae;g__Macrococcus_B;s__Macrococcus_B caseolyticus	99.98	0.95	GCF_002902665.1	95	d__Bacteria;p__Firmicutes;c__Bacilli;o__Staphylococcales;f__Staphylococcaceae;g__Macrococcus_B;s__Macrococcus_B caseolyticus	99.98	0.95	d__Bacteria;p__Firmicutes;c__Bacilli;o__Staphylococcales;f__Staphylococcaceae;g__Macrococcus_B;s__	taxonomic classification defined by topology and ANI	topological placement and ANI have congruent species assignments	GCF_002119805.1, s__Macrococcus_B canis, 95.0, 87.96, 0.86; GCF_003259675.1, s__Macrococcus_B bohemicus, 95.0, 81.58, 0.41; GCF_002742385.2, s__Macrococcus_B goetzii, 95.5758, 80.2, 0.4; GCF_003259695.1, s__Macrococcus_B epidermidis, 95.5758, 80.18, 0.39; GCF_004117835.1, s__Macrococcus_B sp004117835, 95.0, 79.1, 0.29	96.86	11	N/A	N/A
GCA_003259695.1_ASM325969v1_genomic	d__Bacteria;p__Firmicutes;c__Bacilli;o__Staphylococcales;f__Staphylococcaceae;g__Macrococcus_B;s__Macrococcus_B epidermidis	GCF_003259695.1	95.5758	d__Bacteria;p__Firmicutes;c__Bacilli;o__Staphylococcales;f__Staphylococcaceae;g__Macrococcus_B;s__Macrococcus_B epidermidis	100	1	GCF_003259695.1	95.5758	d__Bacteria;p__Firmicutes;c__Bacilli;o__Staphylococcales;f__Staphylococcaceae;g__Macrococcus_B;s__Macrococcus_B epidermidis	100	1	d__Bacteria;p__Firmicutes;c__Bacilli;o__Staphylococcales;f__Staphylococcaceae;g__Macrococcus_B;s__	taxonomic classification defined by topology and ANI	topological placement and ANI have congruent species assignments	GCF_002742385.2, s__Macrococcus_B goetzii, 95.5758, 95.58, 0.89; GCF_003259675.1, s__Macrococcus_B bohemicus, 95.0, 93.55, 0.85; GCF_002119805.1, s__Macrococcus_B canis, 95.0, 81.17, 0.36; GCF_002902665.1, s__Macrococcus_B caseolyticus, 95.0, 80.47, 0.37; GCF_004117835.1, s__Macrococcus_B sp004117835, 95.0, 79.45, 0.39	95.19	11	N/A	N/A
GCA_003517485.1_ASM351748v1_genomic	d__Bacteria;p__Firmicutes;c__Bacilli;o__Staphylococcales;f__Staphylococcaceae;g__Macrococcus_B;s__Macrococcus_B caseolyticus	GCF_002902665.1	95	d__Bacteria;p__Firmicutes;c__Bacilli;o__Staphylococcales;f__Staphylococcaceae;g__Macrococcus_B;s__Macrococcus_B caseolyticus	99.98	0.97	GCF_002902665.1	95	d__Bacteria;p__Firmicutes;c__Bacilli;o__Staphylococcales;f__Staphylococcaceae;g__Macrococcus_B;s__Macrococcus_B caseolyticus	99.98	0.97	d__Bacteria;p__Firmicutes;c__Bacilli;o__Staphylococcales;f__Staphylococcaceae;g__Macrococcus_B;s__	taxonomic classification defined by topology and ANI	topological placement and ANI have congruent species assignments	GCF_002119805.1, s__Macrococcus_B canis, 95.0, 87.92, 0.85; GCF_003259675.1, s__Macrococcus_B bohemicus, 95.0, 81.81, 0.4; GCF_003259695.1, s__Macrococcus_B epidermidis, 95.5758, 80.46, 0.38; GCF_002742385.2, s__Macrococcus_B goetzii, 95.5758, 80.21, 0.4; GCF_004117835.1, s__Macrococcus_B sp004117835, 95.0, 79.0, 0.29	97.66	11	N/A	N/A
GCA_003627575.1_ASM362757v1_genomic	d__Bacteria;p__Firmicutes;c__Bacilli;o__Staphylococcales;f__Staphylococcaceae;g__Macrococcus_B;s__Macrococcus_B caseolyticus	GCF_002902665.1	95	d__Bacteria;p__Firmicutes;c__Bacilli;o__Staphylococcales;f__Staphylococcaceae;g__Macrococcus_B;s__Macrococcus_B caseolyticus	96.73	0.87	GCF_002902665.1	95	d__Bacteria;p__Firmicutes;c__Bacilli;o__Staphylococcales;f__Staphylococcaceae;g__Macrococcus_B;s__Macrococcus_B caseolyticus	96.73	0.87	d__Bacteria;p__Firmicutes;c__Bacilli;o__Staphylococcales;f__Staphylococcaceae;g__Macrococcus_B;s__	taxonomic classification defined by topology and ANI	topological placement and ANI have congruent species assignments	GCF_002119805.1, s__Macrococcus_B canis, 95.0, 88.12, 0.84; GCF_003259675.1, s__Macrococcus_B bohemicus, 95.0, 81.54, 0.39; GCF_002742385.2, s__Macrococcus_B goetzii, 95.5758, 80.25, 0.4; GCF_003259695.1, s__Macrococcus_B epidermidis, 95.5758, 80.11, 0.41; GCF_004117835.1, s__Macrococcus_B sp004117835, 95.0, 78.92, 0.28	94.34	11	N/A	N/A
GCA_004117835.1_ASM411783v1_genomic	d__Bacteria;p__Firmicutes;c__Bacilli;o__Staphylococcales;f__Staphylococcaceae;g__Macrococcus_B;s__Macrococcus_B sp004117835	GCF_004117835.1	95	d__Bacteria;p__Firmicutes;c__Bacilli;o__Staphylococcales;f__Staphylococcaceae;g__Macrococcus_B;s__Macrococcus_B sp004117835	100	1	GCF_004117835.1	95	d__Bacteria;p__Firmicutes;c__Bacilli;o__Staphylococcales;f__Staphylococcaceae;g__Macrococcus_B;s__Macrococcus_B sp004117835	100	1	d__Bacteria;p__Firmicutes;c__Bacilli;o__Staphylococcales;f__Staphylococcaceae;g__Macrococcus_B;s__	taxonomic classification defined by topology and ANI	topological placement and ANI have congruent species assignments	GCF_002742385.2, s__Macrococcus_B goetzii, 95.5758, 79.79, 0.38; GCF_003259695.1, s__Macrococcus_B epidermidis, 95.5758, 79.45, 0.39; GCF_003259675.1, s__Macrococcus_B bohemicus, 95.0, 79.34, 0.37; GCF_002119805.1, s__Macrococcus_B canis, 95.0, 79.23, 0.29; GCF_002902665.1, s__Macrococcus_B caseolyticus, 95.0, 79.08, 0.26	96.84	11	N/A	N/A
GCA_004358885.1_ASM435888v1_genomic	d__Bacteria;p__Firmicutes;c__Bacilli;o__Staphylococcales;f__Staphylococcaceae;g__Macrococcus_B;s__Macrococcus_B bohemicus	GCF_003259675.1	95	d__Bacteria;p__Firmicutes;c__Bacilli;o__Staphylococcales;f__Staphylococcaceae;g__Macrococcus_B;s__Macrococcus_B bohemicus	98.09	0.85	GCF_003259675.1	95	d__Bacteria;p__Firmicutes;c__Bacilli;o__Staphylococcales;f__Staphylococcaceae;g__Macrococcus_B;s__Macrococcus_B bohemicus	98.09	0.85	d__Bacteria;p__Firmicutes;c__Bacilli;o__Staphylococcales;f__Staphylococcaceae;g__Macrococcus_B;s__	taxonomic classification defined by topology and ANI	topological placement and ANI have congruent species assignments	GCF_003259695.1, s__Macrococcus_B epidermidis, 95.5758, 93.64, 0.85; GCF_002742385.2, s__Macrococcus_B goetzii, 95.5758, 92.91, 0.83; GCF_002902665.1, s__Macrococcus_B caseolyticus, 95.0, 81.25, 0.38; GCF_002119805.1, s__Macrococcus_B canis, 95.0, 80.85, 0.37; GCF_004117835.1, s__Macrococcus_B sp004117835, 95.0, 79.27, 0.39	95.12	11	N/A	N/A
GCA_004359505.1_ASM435950v1_genomic	d__Bacteria;p__Firmicutes;c__Bacilli;o__Staphylococcales;f__Staphylococcaceae;g__Macrococcus;s__Macrococcus hajekii	GCF_004359505.1	95	d__Bacteria;p__Firmicutes;c__Bacilli;o__Staphylococcales;f__Staphylococcaceae;g__Macrococcus;s__Macrococcus hajekii	100	1	GCF_004359505.1	95	d__Bacteria;p__Firmicutes;c__Bacilli;o__Staphylococcales;f__Staphylococcaceae;g__Macrococcus;s__Macrococcus hajekii	100	1	d__Bacteria;p__Firmicutes;c__Bacilli;o__Staphylococcales;f__Staphylococcaceae;g__Macrococcus;s__	taxonomic classification defined by topology and ANI	topological placement and ANI have congruent species assignments	GCF_004359515.1, s__Macrococcus carouselicus, 95.0, 80.48, 0.56; GCF_004359615.1, s__Macrococcus brunensis, 95.0, 80.33, 0.56; GCF_004359575.1, s__Macrococcus bovicus, 95.0, 80.19, 0.53; GCF_004359525.2, s__Macrococcus equipercicus, 95.0, 79.61, 0.29; GCF_004359545.1, s__Macrococcus lamae, 95.0, 78.65, 0.3; GCA_002438305.1, s__Macrococcus sp002438305, 95.0, 78.1, 0.26	97.56	11	N/A	N/A
GCA_004359515.1_ASM435951v1_genomic	d__Bacteria;p__Firmicutes;c__Bacilli;o__Staphylococcales;f__Staphylococcaceae;g__Macrococcus;s__Macrococcus carouselicus	GCF_004359515.1	95	d__Bacteria;p__Firmicutes;c__Bacilli;o__Staphylococcales;f__Staphylococcaceae;g__Macrococcus;s__Macrococcus carouselicus	100	1	GCF_004359515.1	95	d__Bacteria;p__Firmicutes;c__Bacilli;o__Staphylococcales;f__Staphylococcaceae;g__Macrococcus;s__Macrococcus carouselicus	100	1	d__Bacteria;p__Firmicutes;c__Bacilli;o__Staphylococcales;f__Staphylococcaceae;g__Macrococcus;s__	taxonomic classification defined by topology and ANI	topological placement and ANI have congruent species assignments	GCF_004359575.1, s__Macrococcus bovicus, 95.0, 81.02, 0.61; GCF_004359615.1, s__Macrococcus brunensis, 95.0, 80.65, 0.55; GCF_004359525.2, s__Macrococcus equipercicus, 95.0, 80.62, 0.34; GCF_004359505.1, s__Macrococcus hajekii, 95.0, 80.48, 0.56; GCF_004359545.1, s__Macrococcus lamae, 95.0, 79.18, 0.28; GCA_002438305.1, s__Macrococcus sp002438305, 95.0, 78.54, 0.26	96.82	11	N/A	N/A
GCA_004359525.2_ASM435952v2_genomic	d__Bacteria;p__Firmicutes;c__Bacilli;o__Staphylococcales;f__Staphylococcaceae;g__Macrococcus;s__Macrococcus equipercicus	GCF_004359525.2	95	d__Bacteria;p__Firmicutes;c__Bacilli;o__Staphylococcales;f__Staphylococcaceae;g__Macrococcus;s__Macrococcus equipercicus	100	1	GCF_004359525.2	95	d__Bacteria;p__Firmicutes;c__Bacilli;o__Staphylococcales;f__Staphylococcaceae;g__Macrococcus;s__Macrococcus equipercicus	100	1	d__Bacteria;p__Firmicutes;c__Bacilli;o__Staphylococcales;f__Staphylococcaceae;g__Macrococcus;s__	taxonomic classification defined by topology and ANI	topological placement and ANI have congruent species assignments	GCF_004359545.1, s__Macrococcus lamae, 95.0, 81.0, 0.6; GCA_002438305.1, s__Macrococcus sp002438305, 95.0, 80.98, 0.61; GCF_004359515.1, s__Macrococcus carouselicus, 95.0, 80.62, 0.34; GCF_004359505.1, s__Macrococcus hajekii, 95.0, 79.61, 0.29; GCF_004359575.1, s__Macrococcus bovicus, 95.0, 79.51, 0.31; GCF_004359615.1, s__Macrococcus brunensis, 95.0, 79.13, 0.33	96.76	11	N/A	N/A
GCA_004359545.1_ASM435954v1_genomic	d__Bacteria;p__Firmicutes;c__Bacilli;o__Staphylococcales;f__Staphylococcaceae;g__Macrococcus;s__Macrococcus lamae	GCF_004359545.1	95	d__Bacteria;p__Firmicutes;c__Bacilli;o__Staphylococcales;f__Staphylococcaceae;g__Macrococcus;s__Macrococcus lamae	100	1	GCF_004359545.1	95	d__Bacteria;p__Firmicutes;c__Bacilli;o__Staphylococcales;f__Staphylococcaceae;g__Macrococcus;s__Macrococcus lamae	100	1	d__Bacteria;p__Firmicutes;c__Bacilli;o__Staphylococcales;f__Staphylococcaceae;g__Macrococcus;s__	taxonomic classification defined by topology and ANI	topological placement and ANI have congruent species assignments	GCF_004359525.2, s__Macrococcus equipercicus, 95.0, 81.0, 0.6; GCA_002438305.1, s__Macrococcus sp002438305, 95.0, 79.65, 0.57; GCF_004359515.1, s__Macrococcus carouselicus, 95.0, 79.18, 0.28; GCF_004359615.1, s__Macrococcus brunensis, 95.0, 79.13, 0.3; GCF_004359575.1, s__Macrococcus bovicus, 95.0, 78.97, 0.27; GCF_004359505.1, s__Macrococcus hajekii, 95.0, 78.65, 0.3	97.64	11	N/A	N/A
GCA_004359575.1_ASM435957v1_genomic	d__Bacteria;p__Firmicutes;c__Bacilli;o__Staphylococcales;f__Staphylococcaceae;g__Macrococcus;s__Macrococcus bovicus	GCF_004359575.1	95	d__Bacteria;p__Firmicutes;c__Bacilli;o__Staphylococcales;f__Staphylococcaceae;g__Macrococcus;s__Macrococcus bovicus	100	0.99	GCF_004359575.1	95	d__Bacteria;p__Firmicutes;c__Bacilli;o__Staphylococcales;f__Staphylococcaceae;g__Macrococcus;s__Macrococcus bovicus	100	0.99	d__Bacteria;p__Firmicutes;c__Bacilli;o__Staphylococcales;f__Staphylococcaceae;g__Macrococcus;s__	taxonomic classification defined by topology and ANI	topological placement and ANI have congruent species assignments	GCF_004359615.1, s__Macrococcus brunensis, 95.0, 85.42, 0.81; GCF_004359515.1, s__Macrococcus carouselicus, 95.0, 81.02, 0.61; GCF_004359505.1, s__Macrococcus hajekii, 95.0, 80.19, 0.53; GCF_004359525.2, s__Macrococcus equipercicus, 95.0, 79.51, 0.31; GCA_002438305.1, s__Macrococcus sp002438305, 95.0, 79.33, 0.32; GCF_004359545.1, s__Macrococcus lamae, 95.0, 78.97, 0.27	96.76	11	N/A	N/A
GCA_004359605.1_ASM435960v1_genomic	d__Bacteria;p__Firmicutes;c__Bacilli;o__Staphylococcales;f__Staphylococcaceae;g__Macrococcus_B;s__Macrococcus_B canis	GCF_002119805.1	95	d__Bacteria;p__Firmicutes;c__Bacilli;o__Staphylococcales;f__Staphylococcaceae;g__Macrococcus_B;s__Macrococcus_B canis	96.5	0.9	GCF_002119805.1	95	d__Bacteria;p__Firmicutes;c__Bacilli;o__Staphylococcales;f__Staphylococcaceae;g__Macrococcus_B;s__Macrococcus_B canis	96.5	0.9	d__Bacteria;p__Firmicutes;c__Bacilli;o__Staphylococcales;f__Staphylococcaceae;g__Macrococcus_B;s__	taxonomic classification defined by topology and ANI	topological placement and ANI have congruent species assignments	GCF_002902665.1, s__Macrococcus_B caseolyticus, 95.0, 88.24, 0.84; GCF_002742385.2, s__Macrococcus_B goetzii, 95.5758, 81.31, 0.43; GCF_003259675.1, s__Macrococcus_B bohemicus, 95.0, 81.26, 0.43; GCF_003259695.1, s__Macrococcus_B epidermidis, 95.5758, 81.23, 0.44; GCF_004117835.1, s__Macrococcus_B sp004117835, 95.0, 79.02, 0.29	97.72	11	N/A	N/A
GCA_004359615.1_ASM435961v1_genomic	d__Bacteria;p__Firmicutes;c__Bacilli;o__Staphylococcales;f__Staphylococcaceae;g__Macrococcus;s__Macrococcus brunensis	GCF_004359615.1	95	d__Bacteria;p__Firmicutes;c__Bacilli;o__Staphylococcales;f__Staphylococcaceae;g__Macrococcus;s__Macrococcus brunensis	100	1	GCF_004359615.1	95	d__Bacteria;p__Firmicutes;c__Bacilli;o__Staphylococcales;f__Staphylococcaceae;g__Macrococcus;s__Macrococcus brunensis	100	1	d__Bacteria;p__Firmicutes;c__Bacilli;o__Staphylococcales;f__Staphylococcaceae;g__Macrococcus;s__	taxonomic classification defined by topology and ANI	topological placement and ANI have congruent species assignments	GCF_004359575.1, s__Macrococcus bovicus, 95.0, 85.42, 0.81; GCF_004359515.1, s__Macrococcus carouselicus, 95.0, 80.65, 0.55; GCF_004359505.1, s__Macrococcus hajekii, 95.0, 80.33, 0.56; GCF_004359545.1, s__Macrococcus lamae, 95.0, 79.13, 0.3; GCF_004359525.2, s__Macrococcus equipercicus, 95.0, 79.13, 0.33; GCA_002438305.1, s__Macrococcus sp002438305, 95.0, 78.25, 0.27	96.7	11	N/A	N/A
GCA_004359625.1_ASM435962v1_genomic	d__Bacteria;p__Firmicutes;c__Bacilli;o__Staphylococcales;f__Staphylococcaceae;g__Macrococcus_B;s__Macrococcus_B canis	GCF_002119805.1	95	d__Bacteria;p__Firmicutes;c__Bacilli;o__Staphylococcales;f__Staphylococcaceae;g__Macrococcus_B;s__Macrococcus_B canis	96.67	0.86	GCF_002119805.1	95	d__Bacteria;p__Firmicutes;c__Bacilli;o__Staphylococcales;f__Staphylococcaceae;g__Macrococcus_B;s__Macrococcus_B canis	96.67	0.86	d__Bacteria;p__Firmicutes;c__Bacilli;o__Staphylococcales;f__Staphylococcaceae;g__Macrococcus_B;s__	taxonomic classification defined by topology and ANI	topological placement and ANI have congruent species assignments	GCF_002902665.1, s__Macrococcus_B caseolyticus, 95.0, 88.29, 0.84; GCF_003259695.1, s__Macrococcus_B epidermidis, 95.5758, 81.34, 0.43; GCF_003259675.1, s__Macrococcus_B bohemicus, 95.0, 81.25, 0.41; GCF_002742385.2, s__Macrococcus_B goetzii, 95.5758, 81.18, 0.42; GCF_004117835.1, s__Macrococcus_B sp004117835, 95.0, 79.11, 0.3	97.72	11	N/A	N/A
GCA_004359635.1_ASM435963v1_genomic	d__Bacteria;p__Firmicutes;c__Bacilli;o__Staphylococcales;f__Staphylococcaceae;g__Macrococcus_B;s__Macrococcus_B canis	GCF_002119805.1	95	d__Bacteria;p__Firmicutes;c__Bacilli;o__Staphylococcales;f__Staphylococcaceae;g__Macrococcus_B;s__Macrococcus_B canis	96.58	0.87	GCF_002119805.1	95	d__Bacteria;p__Firmicutes;c__Bacilli;o__Staphylococcales;f__Staphylococcaceae;g__Macrococcus_B;s__Macrococcus_B canis	96.58	0.87	d__Bacteria;p__Firmicutes;c__Bacilli;o__Staphylococcales;f__Staphylococcaceae;g__Macrococcus_B;s__	taxonomic classification defined by topology and ANI	topological placement and ANI have congruent species assignments	GCF_002902665.1, s__Macrococcus_B caseolyticus, 95.0, 88.23, 0.83; GCF_002742385.2, s__Macrococcus_B goetzii, 95.5758, 81.6, 0.43; GCF_003259695.1, s__Macrococcus_B epidermidis, 95.5758, 81.46, 0.43; GCF_003259675.1, s__Macrococcus_B bohemicus, 95.0, 81.13, 0.41; GCF_004117835.1, s__Macrococcus_B sp004117835, 95.0, 79.12, 0.3	97.72	11	N/A	N/A
GCA_004359695.1_ASM435969v1_genomic	d__Bacteria;p__Firmicutes;c__Bacilli;o__Staphylococcales;f__Staphylococcaceae;g__Macrococcus_B;s__Macrococcus_B caseolyticus	GCF_002902665.1	95	d__Bacteria;p__Firmicutes;c__Bacilli;o__Staphylococcales;f__Staphylococcaceae;g__Macrococcus_B;s__Macrococcus_B caseolyticus	99.28	0.92	GCF_002902665.1	95	d__Bacteria;p__Firmicutes;c__Bacilli;o__Staphylococcales;f__Staphylococcaceae;g__Macrococcus_B;s__Macrococcus_B caseolyticus	99.28	0.92	d__Bacteria;p__Firmicutes;c__Bacilli;o__Staphylococcales;f__Staphylococcaceae;g__Macrococcus_B;s__	taxonomic classification defined by topology and ANI	topological placement and ANI have congruent species assignments	GCF_002119805.1, s__Macrococcus_B canis, 95.0, 87.97, 0.86; GCF_003259675.1, s__Macrococcus_B bohemicus, 95.0, 81.89, 0.41; GCF_003259695.1, s__Macrococcus_B epidermidis, 95.5758, 80.41, 0.41; GCF_002742385.2, s__Macrococcus_B goetzii, 95.5758, 80.34, 0.42; GCF_004117835.1, s__Macrococcus_B sp004117835, 95.0, 79.3, 0.27	97.64	11	N/A	N/A
GCA_004359705.1_ASM435970v1_genomic	d__Bacteria;p__Firmicutes;c__Bacilli;o__Staphylococcales;f__Staphylococcaceae;g__Macrococcus_B;s__Macrococcus_B canis	GCF_002119805.1	95	d__Bacteria;p__Firmicutes;c__Bacilli;o__Staphylococcales;f__Staphylococcaceae;g__Macrococcus_B;s__Macrococcus_B canis	96.35	0.88	GCF_002119805.1	95	d__Bacteria;p__Firmicutes;c__Bacilli;o__Staphylococcales;f__Staphylococcaceae;g__Macrococcus_B;s__Macrococcus_B canis	96.35	0.88	d__Bacteria;p__Firmicutes;c__Bacilli;o__Staphylococcales;f__Staphylococcaceae;g__Macrococcus_B;s__	taxonomic classification defined by topology and ANI	topological placement and ANI have congruent species assignments	GCF_002902665.1, s__Macrococcus_B caseolyticus, 95.0, 88.36, 0.83; GCF_002742385.2, s__Macrococcus_B goetzii, 95.5758, 81.37, 0.42; GCF_003259675.1, s__Macrococcus_B bohemicus, 95.0, 81.33, 0.4; GCF_003259695.1, s__Macrococcus_B epidermidis, 95.5758, 81.24, 0.43; GCF_004117835.1, s__Macrococcus_B sp004117835, 95.0, 79.24, 0.28	97.72	11	N/A	N/A
GCA_004359715.1_ASM435971v1_genomic	d__Bacteria;p__Firmicutes;c__Bacilli;o__Staphylococcales;f__Staphylococcaceae;g__Macrococcus_B;s__Macrococcus_B caseolyticus	GCF_002902665.1	95	d__Bacteria;p__Firmicutes;c__Bacilli;o__Staphylococcales;f__Staphylococcaceae;g__Macrococcus_B;s__Macrococcus_B caseolyticus	99.27	0.93	GCF_002902665.1	95	d__Bacteria;p__Firmicutes;c__Bacilli;o__Staphylococcales;f__Staphylococcaceae;g__Macrococcus_B;s__Macrococcus_B caseolyticus	99.27	0.93	d__Bacteria;p__Firmicutes;c__Bacilli;o__Staphylococcales;f__Staphylococcaceae;g__Macrococcus_B;s__	taxonomic classification defined by topology and ANI	topological placement and ANI have congruent species assignments	GCF_002119805.1, s__Macrococcus_B canis, 95.0, 88.0, 0.83; GCF_003259675.1, s__Macrococcus_B bohemicus, 95.0, 81.62, 0.39; GCF_003259695.1, s__Macrococcus_B epidermidis, 95.5758, 80.46, 0.38; GCF_002742385.2, s__Macrococcus_B goetzii, 95.5758, 80.35, 0.39; GCF_004117835.1, s__Macrococcus_B sp004117835, 95.0, 79.1, 0.27	97.66	11	N/A	N/A
GCA_004359725.1_ASM435972v1_genomic	d__Bacteria;p__Firmicutes;c__Bacilli;o__Staphylococcales;f__Staphylococcaceae;g__Macrococcus_B;s__Macrococcus_B caseolyticus	GCF_002902665.1	95	d__Bacteria;p__Firmicutes;c__Bacilli;o__Staphylococcales;f__Staphylococcaceae;g__Macrococcus_B;s__Macrococcus_B caseolyticus	98.07	0.89	GCF_002902665.1	95	d__Bacteria;p__Firmicutes;c__Bacilli;o__Staphylococcales;f__Staphylococcaceae;g__Macrococcus_B;s__Macrococcus_B caseolyticus	98.07	0.89	d__Bacteria;p__Firmicutes;c__Bacilli;o__Staphylococcales;f__Staphylococcaceae;g__Macrococcus_B;s__	taxonomic classification defined by topology and ANI	topological placement and ANI have congruent species assignments	GCF_002119805.1, s__Macrococcus_B canis, 95.0, 87.8, 0.87; GCF_003259675.1, s__Macrococcus_B bohemicus, 95.0, 81.42, 0.41; GCF_002742385.2, s__Macrococcus_B goetzii, 95.5758, 80.24, 0.4; GCF_003259695.1, s__Macrococcus_B epidermidis, 95.5758, 80.19, 0.4; GCF_004117835.1, s__Macrococcus_B sp004117835, 95.0, 78.92, 0.29	97.64	11	N/A	N/A
GCA_004359735.1_ASM435973v1_genomic	d__Bacteria;p__Firmicutes;c__Bacilli;o__Staphylococcales;f__Staphylococcaceae;g__Macrococcus_B;s__Macrococcus_B caseolyticus	GCF_002902665.1	95	d__Bacteria;p__Firmicutes;c__Bacilli;o__Staphylococcales;f__Staphylococcaceae;g__Macrococcus_B;s__Macrococcus_B caseolyticus	98.2	0.88	GCF_002902665.1	95	d__Bacteria;p__Firmicutes;c__Bacilli;o__Staphylococcales;f__Staphylococcaceae;g__Macrococcus_B;s__Macrococcus_B caseolyticus	98.2	0.88	d__Bacteria;p__Firmicutes;c__Bacilli;o__Staphylococcales;f__Staphylococcaceae;g__Macrococcus_B;s__	taxonomic classification defined by topology and ANI	topological placement and ANI have congruent species assignments	GCF_002119805.1, s__Macrococcus_B canis, 95.0, 87.98, 0.86; GCF_003259675.1, s__Macrococcus_B bohemicus, 95.0, 81.99, 0.41; GCF_002742385.2, s__Macrococcus_B goetzii, 95.5758, 80.63, 0.39; GCF_003259695.1, s__Macrococcus_B epidermidis, 95.5758, 80.44, 0.38; GCF_004117835.1, s__Macrococcus_B sp004117835, 95.0, 79.23, 0.27	97.66	11	N/A	N/A
GCA_004359795.1_ASM435979v1_genomic	d__Bacteria;p__Firmicutes;c__Bacilli;o__Staphylococcales;f__Staphylococcaceae;g__Macrococcus_B;s__Macrococcus_B goetzii	GCF_002742385.2	95.5758	d__Bacteria;p__Firmicutes;c__Bacilli;o__Staphylococcales;f__Staphylococcaceae;g__Macrococcus_B;s__Macrococcus_B goetzii	96.62	0.86	GCF_002742385.2	95.5758	d__Bacteria;p__Firmicutes;c__Bacilli;o__Staphylococcales;f__Staphylococcaceae;g__Macrococcus_B;s__Macrococcus_B goetzii	96.62	0.86	d__Bacteria;p__Firmicutes;c__Bacilli;o__Staphylococcales;f__Staphylococcaceae;g__Macrococcus_B;s__	taxonomic classification defined by topology and ANI	topological placement and ANI have congruent species assignments	GCF_003259695.1, s__Macrococcus_B epidermidis, 95.5758, 95.73, 0.88; GCF_003259675.1, s__Macrococcus_B bohemicus, 95.0, 92.85, 0.84; GCF_002119805.1, s__Macrococcus_B canis, 95.0, 81.05, 0.36; GCF_002902665.1, s__Macrococcus_B caseolyticus, 95.0, 81.03, 0.4; GCF_004117835.1, s__Macrococcus_B sp004117835, 95.0, 79.61, 0.39	96.01	11	N/A	N/A
GCA_004359805.1_ASM435980v1_genomic	d__Bacteria;p__Firmicutes;c__Bacilli;o__Staphylococcales;f__Staphylococcaceae;g__Macrococcus_B;s__Macrococcus_B canis	GCF_002119805.1	95	d__Bacteria;p__Firmicutes;c__Bacilli;o__Staphylococcales;f__Staphylococcaceae;g__Macrococcus_B;s__Macrococcus_B canis	96.49	0.88	GCF_002119805.1	95	d__Bacteria;p__Firmicutes;c__Bacilli;o__Staphylococcales;f__Staphylococcaceae;g__Macrococcus_B;s__Macrococcus_B canis	96.49	0.88	d__Bacteria;p__Firmicutes;c__Bacilli;o__Staphylococcales;f__Staphylococcaceae;g__Macrococcus_B;s__	taxonomic classification defined by topology and ANI	topological placement and ANI have congruent species assignments	GCF_002902665.1, s__Macrococcus_B caseolyticus, 95.0, 88.3, 0.82; GCF_003259695.1, s__Macrococcus_B epidermidis, 95.5758, 81.47, 0.42; GCF_002742385.2, s__Macrococcus_B goetzii, 95.5758, 81.35, 0.44; GCF_003259675.1, s__Macrococcus_B bohemicus, 95.0, 81.32, 0.41; GCF_004117835.1, s__Macrococcus_B sp004117835, 95.0, 79.16, 0.29	97.72	11	N/A	N/A
GCA_004359815.1_ASM435981v1_genomic	d__Bacteria;p__Firmicutes;c__Bacilli;o__Staphylococcales;f__Staphylococcaceae;g__Macrococcus_B;s__Macrococcus_B goetzii	GCF_002742385.2	95.5758	d__Bacteria;p__Firmicutes;c__Bacilli;o__Staphylococcales;f__Staphylococcaceae;g__Macrococcus_B;s__Macrococcus_B goetzii	96.6	0.87	GCF_002742385.2	95.5758	d__Bacteria;p__Firmicutes;c__Bacilli;o__Staphylococcales;f__Staphylococcaceae;g__Macrococcus_B;s__Macrococcus_B goetzii	96.6	0.87	d__Bacteria;p__Firmicutes;c__Bacilli;o__Staphylococcales;f__Staphylococcaceae;g__Macrococcus_B;s__	taxonomic classification defined by topology and ANI	topological placement and ANI have congruent species assignments	GCF_003259695.1, s__Macrococcus_B epidermidis, 95.5758, 95.68, 0.89; GCF_003259675.1, s__Macrococcus_B bohemicus, 95.0, 92.84, 0.84; GCF_002902665.1, s__Macrococcus_B caseolyticus, 95.0, 81.16, 0.4; GCF_002119805.1, s__Macrococcus_B canis, 95.0, 81.02, 0.38; GCF_004117835.1, s__Macrococcus_B sp004117835, 95.0, 79.44, 0.39	94.34	11	N/A	N/A
GCA_004359825.1_ASM435982v1_genomic	d__Bacteria;p__Firmicutes;c__Bacilli;o__Staphylococcales;f__Staphylococcaceae;g__Macrococcus_B;s__Macrococcus_B goetzii	GCF_002742385.2	95.5758	d__Bacteria;p__Firmicutes;c__Bacilli;o__Staphylococcales;f__Staphylococcaceae;g__Macrococcus_B;s__Macrococcus_B goetzii	96.54	0.86	GCF_002742385.2	95.5758	d__Bacteria;p__Firmicutes;c__Bacilli;o__Staphylococcales;f__Staphylococcaceae;g__Macrococcus_B;s__Macrococcus_B goetzii	96.54	0.86	d__Bacteria;p__Firmicutes;c__Bacilli;o__Staphylococcales;f__Staphylococcaceae;g__Macrococcus_B;s__	taxonomic classification defined by topology and ANI	topological placement and ANI have congruent species assignments	GCF_003259695.1, s__Macrococcus_B epidermidis, 95.5758, 95.6, 0.88; GCF_003259675.1, s__Macrococcus_B bohemicus, 95.0, 92.88, 0.84; GCF_002119805.1, s__Macrococcus_B canis, 95.0, 80.83, 0.39; GCF_002902665.1, s__Macrococcus_B caseolyticus, 95.0, 80.34, 0.38; GCF_004117835.1, s__Macrococcus_B sp004117835, 95.0, 79.61, 0.39	95.17	11	N/A	N/A
GCA_004359835.1_ASM435983v1_genomic	d__Bacteria;p__Firmicutes;c__Bacilli;o__Staphylococcales;f__Staphylococcaceae;g__Macrococcus_B;s__Macrococcus_B canis	GCF_002119805.1	95	d__Bacteria;p__Firmicutes;c__Bacilli;o__Staphylococcales;f__Staphylococcaceae;g__Macrococcus_B;s__Macrococcus_B canis	96.69	0.86	GCF_002119805.1	95	d__Bacteria;p__Firmicutes;c__Bacilli;o__Staphylococcales;f__Staphylococcaceae;g__Macrococcus_B;s__Macrococcus_B canis	96.69	0.86	d__Bacteria;p__Firmicutes;c__Bacilli;o__Staphylococcales;f__Staphylococcaceae;g__Macrococcus_B;s__	taxonomic classification defined by topology and ANI	topological placement and ANI have congruent species assignments	GCF_002902665.1, s__Macrococcus_B caseolyticus, 95.0, 88.39, 0.84; GCF_002742385.2, s__Macrococcus_B goetzii, 95.5758, 81.41, 0.44; GCF_003259695.1, s__Macrococcus_B epidermidis, 95.5758, 81.34, 0.43; GCF_003259675.1, s__Macrococcus_B bohemicus, 95.0, 81.21, 0.43; GCF_004117835.1, s__Macrococcus_B sp004117835, 95.0, 79.0, 0.28	96.88	11	N/A	N/A
GCA_004359875.1_ASM435987v1_genomic	d__Bacteria;p__Firmicutes;c__Bacilli;o__Staphylococcales;f__Staphylococcaceae;g__Macrococcus_B;s__Macrococcus_B canis	GCF_002119805.1	95	d__Bacteria;p__Firmicutes;c__Bacilli;o__Staphylococcales;f__Staphylococcaceae;g__Macrococcus_B;s__Macrococcus_B canis	96.54	0.89	GCF_002119805.1	95	d__Bacteria;p__Firmicutes;c__Bacilli;o__Staphylococcales;f__Staphylococcaceae;g__Macrococcus_B;s__Macrococcus_B canis	96.54	0.89	d__Bacteria;p__Firmicutes;c__Bacilli;o__Staphylococcales;f__Staphylococcaceae;g__Macrococcus_B;s__	taxonomic classification defined by topology and ANI	topological placement and ANI have congruent species assignments	GCF_002902665.1, s__Macrococcus_B caseolyticus, 95.0, 88.38, 0.84; GCF_003259695.1, s__Macrococcus_B epidermidis, 95.5758, 81.32, 0.43; GCF_002742385.2, s__Macrococcus_B goetzii, 95.5758, 81.32, 0.43; GCF_003259675.1, s__Macrococcus_B bohemicus, 95.0, 81.29, 0.41; GCF_004117835.1, s__Macrococcus_B sp004117835, 95.0, 79.06, 0.29	97.72	11	N/A	N/A
GCA_005706215.1_ASM570621v1_genomic	d__Bacteria;p__Firmicutes;c__Bacilli;o__Staphylococcales;f__Staphylococcaceae;g__Macrococcus_B;s__Macrococcus_B canis	GCF_002119805.1	95	d__Bacteria;p__Firmicutes;c__Bacilli;o__Staphylococcales;f__Staphylococcaceae;g__Macrococcus_B;s__Macrococcus_B canis	96.43	0.86	GCF_002119805.1	95	d__Bacteria;p__Firmicutes;c__Bacilli;o__Staphylococcales;f__Staphylococcaceae;g__Macrococcus_B;s__Macrococcus_B canis	96.43	0.86	d__Bacteria;p__Firmicutes;c__Bacilli;o__Staphylococcales;f__Staphylococcaceae;g__Macrococcus_B;s__	taxonomic classification defined by topology and ANI	topological placement and ANI have congruent species assignments	GCF_002902665.1, s__Macrococcus_B caseolyticus, 95.0, 87.86, 0.82; GCF_002742385.2, s__Macrococcus_B goetzii, 95.5758, 81.73, 0.4; GCF_003259675.1, s__Macrococcus_B bohemicus, 95.0, 81.45, 0.38; GCF_003259695.1, s__Macrococcus_B epidermidis, 95.5758, 81.08, 0.4; GCF_004117835.1, s__Macrococcus_B sp004117835, 95.0, 78.97, 0.29	97.66	11	N/A	N/A
GCA_007673225.1_ASM767322v1_genomic	d__Bacteria;p__Firmicutes;c__Bacilli;o__Staphylococcales;f__Staphylococcaceae;g__Macrococcus_B;s__Macrococcus_B caseolyticus	GCF_002902665.1	95	d__Bacteria;p__Firmicutes;c__Bacilli;o__Staphylococcales;f__Staphylococcaceae;g__Macrococcus_B;s__Macrococcus_B caseolyticus	98.21	0.88	GCF_002902665.1	95	d__Bacteria;p__Firmicutes;c__Bacilli;o__Staphylococcales;f__Staphylococcaceae;g__Macrococcus_B;s__Macrococcus_B caseolyticus	98.21	0.88	d__Bacteria;p__Firmicutes;c__Bacilli;o__Staphylococcales;f__Staphylococcaceae;g__Macrococcus_B;s__	taxonomic classification defined by topology and ANI	topological placement and ANI have congruent species assignments	GCF_002119805.1, s__Macrococcus_B canis, 95.0, 87.99, 0.84; GCF_003259675.1, s__Macrococcus_B bohemicus, 95.0, 81.3, 0.39; GCF_003259695.1, s__Macrococcus_B epidermidis, 95.5758, 80.25, 0.38; GCF_002742385.2, s__Macrococcus_B goetzii, 95.5758, 79.96, 0.4; GCF_004117835.1, s__Macrococcus_B sp004117835, 95.0, 79.02, 0.27	96.82	11	N/A	N/A
GCA_011064785.1_ASM1106478v1_genomic	d__Bacteria;p__Firmicutes;c__Bacilli;o__Staphylococcales;f__Staphylococcaceae;g__Macrococcus_B;s__Macrococcus_B canis	GCF_002119805.1	95	d__Bacteria;p__Firmicutes;c__Bacilli;o__Staphylococcales;f__Staphylococcaceae;g__Macrococcus_B;s__Macrococcus_B canis	96.42	0.83	GCF_002119805.1	95	d__Bacteria;p__Firmicutes;c__Bacilli;o__Staphylococcales;f__Staphylococcaceae;g__Macrococcus_B;s__Macrococcus_B canis	96.42	0.83	d__Bacteria;p__Firmicutes;c__Bacilli;o__Staphylococcales;f__Staphylococcaceae;g__Macrococcus_B;s__	taxonomic classification defined by topology and ANI	topological placement and ANI have congruent species assignments	GCF_002902665.1, s__Macrococcus_B caseolyticus, 95.0, 87.84, 0.81; GCF_002742385.2, s__Macrococcus_B goetzii, 95.5758, 81.64, 0.4; GCF_003259675.1, s__Macrococcus_B bohemicus, 95.0, 81.46, 0.38; GCF_003259695.1, s__Macrococcus_B epidermidis, 95.5758, 81.25, 0.38; GCF_004117835.1, s__Macrococcus_B sp004117835, 95.0, 79.07, 0.3	97.7	11	N/A	N/A
GCA_011065325.1_ASM1106532v1_genomic	d__Bacteria;p__Firmicutes;c__Bacilli;o__Staphylococcales;f__Staphylococcaceae;g__Macrococcus_B;s__Macrococcus_B canis	GCF_002119805.1	95	d__Bacteria;p__Firmicutes;c__Bacilli;o__Staphylococcales;f__Staphylococcaceae;g__Macrococcus_B;s__Macrococcus_B canis	96.16	0.84	GCF_002119805.1	95	d__Bacteria;p__Firmicutes;c__Bacilli;o__Staphylococcales;f__Staphylococcaceae;g__Macrococcus_B;s__Macrococcus_B canis	96.16	0.84	d__Bacteria;p__Firmicutes;c__Bacilli;o__Staphylococcales;f__Staphylococcaceae;g__Macrococcus_B;s__	taxonomic classification defined by topology and ANI	topological placement and ANI have congruent species assignments	GCF_002902665.1, s__Macrococcus_B caseolyticus, 95.0, 87.79, 0.83; GCF_002742385.2, s__Macrococcus_B goetzii, 95.5758, 82.1, 0.41; GCF_003259695.1, s__Macrococcus_B epidermidis, 95.5758, 81.2, 0.37; GCF_003259675.1, s__Macrococcus_B bohemicus, 95.0, 81.07, 0.37; GCF_004117835.1, s__Macrococcus_B sp004117835, 95.0, 79.07, 0.29	97.7	11	N/A	N/A
GCA_014524485.1_ASM1452448v1_genomic	d__Bacteria;p__Firmicutes;c__Bacilli;o__Staphylococcales;f__Staphylococcaceae;g__Macrococcus_B;s__Macrococcus_B canis	GCF_002119805.1	95	d__Bacteria;p__Firmicutes;c__Bacilli;o__Staphylococcales;f__Staphylococcaceae;g__Macrococcus_B;s__Macrococcus_B canis	96.14	0.82	GCF_002119805.1	95	d__Bacteria;p__Firmicutes;c__Bacilli;o__Staphylococcales;f__Staphylococcaceae;g__Macrococcus_B;s__Macrococcus_B canis	96.14	0.82	d__Bacteria;p__Firmicutes;c__Bacilli;o__Staphylococcales;f__Staphylococcaceae;g__Macrococcus_B;s__	taxonomic classification defined by topology and ANI	topological placement and ANI have congruent species assignments	GCF_002902665.1, s__Macrococcus_B caseolyticus, 95.0, 87.86, 0.84; GCF_002742385.2, s__Macrococcus_B goetzii, 95.5758, 82.08, 0.42; GCF_003259675.1, s__Macrococcus_B bohemicus, 95.0, 81.52, 0.38; GCF_003259695.1, s__Macrococcus_B epidermidis, 95.5758, 81.27, 0.38; GCF_004117835.1, s__Macrococcus_B sp004117835, 95.0, 78.95, 0.29	96.88	11	N/A	N/A
GCA_014529565.1_ASM1452956v1_genomic	d__Bacteria;p__Firmicutes;c__Bacilli;o__Staphylococcales;f__Staphylococcaceae;g__Macrococcus_B;s__Macrococcus_B bohemicus	GCF_003259675.1	95	d__Bacteria;p__Firmicutes;c__Bacilli;o__Staphylococcales;f__Staphylococcaceae;g__Macrococcus_B;s__Macrococcus_B bohemicus	97.95	0.88	GCF_003259675.1	95	d__Bacteria;p__Firmicutes;c__Bacilli;o__Staphylococcales;f__Staphylococcaceae;g__Macrococcus_B;s__Macrococcus_B bohemicus	97.95	0.88	d__Bacteria;p__Firmicutes;c__Bacilli;o__Staphylococcales;f__Staphylococcaceae;g__Macrococcus_B;s__	taxonomic classification defined by topology and ANI	topological placement and ANI have congruent species assignments	GCF_003259695.1, s__Macrococcus_B epidermidis, 95.5758, 93.66, 0.86; GCF_002742385.2, s__Macrococcus_B goetzii, 95.5758, 93.04, 0.85; GCF_002902665.1, s__Macrococcus_B caseolyticus, 95.0, 81.25, 0.41; GCF_002119805.1, s__Macrococcus_B canis, 95.0, 80.97, 0.39; GCF_004117835.1, s__Macrococcus_B sp004117835, 95.0, 79.34, 0.39	95.97	11	N/A	N/A
GCA_014634985.1_ASM1463498v1_genomic	d__Bacteria;p__Firmicutes;c__Bacilli;o__Staphylococcales;f__Staphylococcaceae;g__Macrococcus;s__Macrococcus hajekii	GCF_004359505.1	95	d__Bacteria;p__Firmicutes;c__Bacilli;o__Staphylococcales;f__Staphylococcaceae;g__Macrococcus;s__Macrococcus hajekii	100	0.99	GCF_004359505.1	95	d__Bacteria;p__Firmicutes;c__Bacilli;o__Staphylococcales;f__Staphylococcaceae;g__Macrococcus;s__Macrococcus hajekii	100	0.99	d__Bacteria;p__Firmicutes;c__Bacilli;o__Staphylococcales;f__Staphylococcaceae;g__Macrococcus;s__	taxonomic classification defined by topology and ANI	topological placement and ANI have congruent species assignments	GCF_004359515.1, s__Macrococcus carouselicus, 95.0, 80.49, 0.55; GCF_004359615.1, s__Macrococcus brunensis, 95.0, 80.29, 0.54; GCF_004359575.1, s__Macrococcus bovicus, 95.0, 80.06, 0.51; GCF_004359525.2, s__Macrococcus equipercicus, 95.0, 79.33, 0.3; GCF_004359545.1, s__Macrococcus lamae, 95.0, 78.57, 0.29; GCA_002438305.1, s__Macrococcus sp002438305, 95.0, 77.94, 0.27	97.3	11	N/A	N/A
GCA_016028795.1_ASM1602879v1_genomic	d__Bacteria;p__Firmicutes;c__Bacilli;o__Staphylococcales;f__Staphylococcaceae;g__Macrococcus_B;s__Macrococcus_B caseolyticus	GCF_002902665.1	95	d__Bacteria;p__Firmicutes;c__Bacilli;o__Staphylococcales;f__Staphylococcaceae;g__Macrococcus_B;s__Macrococcus_B caseolyticus	99.99	0.99	GCF_002902665.1	95	d__Bacteria;p__Firmicutes;c__Bacilli;o__Staphylococcales;f__Staphylococcaceae;g__Macrococcus_B;s__Macrococcus_B caseolyticus	99.99	0.99	d__Bacteria;p__Firmicutes;c__Bacilli;o__Staphylococcales;f__Staphylococcaceae;g__Macrococcus_B;s__	taxonomic classification defined by topology and ANI	topological placement and ANI have congruent species assignments	GCF_002119805.1, s__Macrococcus_B canis, 95.0, 88.05, 0.82; GCF_003259675.1, s__Macrococcus_B bohemicus, 95.0, 81.99, 0.38; GCF_003259695.1, s__Macrococcus_B epidermidis, 95.5758, 80.44, 0.37; GCF_002742385.2, s__Macrococcus_B goetzii, 95.5758, 80.36, 0.37; GCF_004117835.1, s__Macrococcus_B sp004117835, 95.0, 79.37, 0.26	97.66	11	N/A	N/A
GCA_016127075.1_ASM1612707v1_genomic	d__Bacteria;p__Firmicutes;c__Bacilli;o__Staphylococcales;f__Staphylococcaceae;g__Macrococcus_B;s__Macrococcus_B caseolyticus	GCF_002902665.1	95	d__Bacteria;p__Firmicutes;c__Bacilli;o__Staphylococcales;f__Staphylococcaceae;g__Macrococcus_B;s__Macrococcus_B caseolyticus	99.26	0.9	GCF_002902665.1	95	d__Bacteria;p__Firmicutes;c__Bacilli;o__Staphylococcales;f__Staphylococcaceae;g__Macrococcus_B;s__Macrococcus_B caseolyticus	99.26	0.9	d__Bacteria;p__Firmicutes;c__Bacilli;o__Staphylococcales;f__Staphylococcaceae;g__Macrococcus_B;s__	taxonomic classification defined by topology and ANI	topological placement and ANI have congruent species assignments	GCF_002119805.1, s__Macrococcus_B canis, 95.0, 88.12, 0.82; GCF_003259675.1, s__Macrococcus_B bohemicus, 95.0, 81.87, 0.37; GCF_002742385.2, s__Macrococcus_B goetzii, 95.5758, 80.47, 0.36; GCF_003259695.1, s__Macrococcus_B epidermidis, 95.5758, 80.16, 0.38; GCF_004117835.1, s__Macrococcus_B sp004117835, 95.0, 79.22, 0.27	97.66	11	N/A	N/A
GCA_016865215.1_ASM1686521v1_genomic	d__Bacteria;p__Firmicutes;c__Bacilli;o__Staphylococcales;f__Staphylococcaceae;g__Macrococcus_B;s__Macrococcus_B bohemicus	GCF_003259675.1	95	d__Bacteria;p__Firmicutes;c__Bacilli;o__Staphylococcales;f__Staphylococcaceae;g__Macrococcus_B;s__Macrococcus_B bohemicus	98.04	0.85	GCF_003259675.1	95	d__Bacteria;p__Firmicutes;c__Bacilli;o__Staphylococcales;f__Staphylococcaceae;g__Macrococcus_B;s__Macrococcus_B bohemicus	98.04	0.85	d__Bacteria;p__Firmicutes;c__Bacilli;o__Staphylococcales;f__Staphylococcaceae;g__Macrococcus_B;s__	taxonomic classification defined by topology and ANI	topological placement and ANI have congruent species assignments	GCF_003259695.1, s__Macrococcus_B epidermidis, 95.5758, 93.62, 0.87; GCF_002742385.2, s__Macrococcus_B goetzii, 95.5758, 92.99, 0.88; GCF_002119805.1, s__Macrococcus_B canis, 95.0, 81.32, 0.37; GCF_002902665.1, s__Macrococcus_B caseolyticus, 95.0, 81.06, 0.39; GCF_004117835.1, s__Macrococcus_B sp004117835, 95.0, 79.26, 0.38	95.97	11	N/A	N/A
GCA_017893605.1_ASM1789360v1_genomic	d__Bacteria;p__Firmicutes;c__Bacilli;o__Staphylococcales;f__Staphylococcaceae;g__Macrococcus_B;s__Macrococcus_B canis	GCF_002119805.1	95	d__Bacteria;p__Firmicutes;c__Bacilli;o__Staphylococcales;f__Staphylococcaceae;g__Macrococcus_B;s__Macrococcus_B canis	96.24	0.84	GCF_002119805.1	95	d__Bacteria;p__Firmicutes;c__Bacilli;o__Staphylococcales;f__Staphylococcaceae;g__Macrococcus_B;s__Macrococcus_B canis	96.24	0.84	d__Bacteria;p__Firmicutes;c__Bacilli;o__Staphylococcales;f__Staphylococcaceae;g__Macrococcus_B;s__	taxonomic classification defined by topology and ANI	topological placement and ANI have congruent species assignments	GCF_002902665.1, s__Macrococcus_B caseolyticus, 95.0, 87.8, 0.81; GCF_002742385.2, s__Macrococcus_B goetzii, 95.5758, 81.56, 0.41; GCF_003259695.1, s__Macrococcus_B epidermidis, 95.5758, 81.15, 0.36; GCF_003259675.1, s__Macrococcus_B bohemicus, 95.0, 81.09, 0.36; GCF_004117835.1, s__Macrococcus_B sp004117835, 95.0, 79.33, 0.3	97.7	11	N/A	N/A
GCA_018107745.1_ASM1810774v1_genomic	d__Bacteria;p__Firmicutes;c__Bacilli;o__Staphylococcales;f__Staphylococcaceae;g__Macrococcus_B;s__Macrococcus_B caseolyticus	GCF_002902665.1	95	d__Bacteria;p__Firmicutes;c__Bacilli;o__Staphylococcales;f__Staphylococcaceae;g__Macrococcus_B;s__Macrococcus_B caseolyticus	96.73	0.87	GCF_002902665.1	95	d__Bacteria;p__Firmicutes;c__Bacilli;o__Staphylococcales;f__Staphylococcaceae;g__Macrococcus_B;s__Macrococcus_B caseolyticus	96.73	0.87	d__Bacteria;p__Firmicutes;c__Bacilli;o__Staphylococcales;f__Staphylococcaceae;g__Macrococcus_B;s__	taxonomic classification defined by topology and ANI	topological placement and ANI have congruent species assignments	GCF_002119805.1, s__Macrococcus_B canis, 95.0, 88.12, 0.84; GCF_003259675.1, s__Macrococcus_B bohemicus, 95.0, 81.54, 0.39; GCF_002742385.2, s__Macrococcus_B goetzii, 95.5758, 80.25, 0.4; GCF_003259695.1, s__Macrococcus_B epidermidis, 95.5758, 80.11, 0.41; GCF_004117835.1, s__Macrococcus_B sp004117835, 95.0, 78.92, 0.28	94.34	11	N/A	N/A
GCA_018278985.1_ASM1827898v1_genomic	d__Bacteria;p__Firmicutes;c__Bacilli;o__Staphylococcales;f__Staphylococcaceae;g__Macrococcus_B;s__Macrococcus_B canis	GCF_002119805.1	95	d__Bacteria;p__Firmicutes;c__Bacilli;o__Staphylococcales;f__Staphylococcaceae;g__Macrococcus_B;s__Macrococcus_B canis	96.44	0.88	GCF_002119805.1	95	d__Bacteria;p__Firmicutes;c__Bacilli;o__Staphylococcales;f__Staphylococcaceae;g__Macrococcus_B;s__Macrococcus_B canis	96.44	0.88	d__Bacteria;p__Firmicutes;c__Bacilli;o__Staphylococcales;f__Staphylococcaceae;g__Macrococcus_B;s__	taxonomic classification defined by topology and ANI	topological placement and ANI have congruent species assignments	GCF_002902665.1, s__Macrococcus_B caseolyticus, 95.0, 87.87, 0.82; GCF_002742385.2, s__Macrococcus_B goetzii, 95.5758, 81.68, 0.42; GCF_003259675.1, s__Macrococcus_B bohemicus, 95.0, 81.07, 0.38; GCF_003259695.1, s__Macrococcus_B epidermidis, 95.5758, 81.07, 0.4; GCF_004117835.1, s__Macrococcus_B sp004117835, 95.0, 78.91, 0.3	97.7	11	N/A	N/A
GCA_019357515.1_ASM1935751v1_genomic	d__Bacteria;p__Firmicutes;c__Bacilli;o__Staphylococcales;f__Staphylococcaceae;g__Macrococcus_B;s__Macrococcus_B caseolyticus	GCF_002902665.1	95	d__Bacteria;p__Firmicutes;c__Bacilli;o__Staphylococcales;f__Staphylococcaceae;g__Macrococcus_B;s__Macrococcus_B caseolyticus	98.03	0.92	GCF_002902665.1	95	d__Bacteria;p__Firmicutes;c__Bacilli;o__Staphylococcales;f__Staphylococcaceae;g__Macrococcus_B;s__Macrococcus_B caseolyticus	98.03	0.92	d__Bacteria;p__Firmicutes;c__Bacilli;o__Staphylococcales;f__Staphylococcaceae;g__Macrococcus_B;s__	taxonomic classification defined by topology and ANI	topological placement and ANI have congruent species assignments	GCF_002119805.1, s__Macrococcus_B canis, 95.0, 87.91, 0.79; GCF_003259675.1, s__Macrococcus_B bohemicus, 95.0, 82.58, 0.37; GCF_003259695.1, s__Macrococcus_B epidermidis, 95.5758, 80.98, 0.36; GCF_002742385.2, s__Macrococcus_B goetzii, 95.5758, 80.73, 0.36; GCF_004117835.1, s__Macrococcus_B sp004117835, 95.0, 79.01, 0.27	97.66	11	N/A	N/A
GCA_019357535.1_ASM1935753v1_genomic	d__Bacteria;p__Firmicutes;c__Bacilli;o__Staphylococcales;f__Staphylococcaceae;g__Macrococcus_B;s__	N/A	N/A	N/A	N/A	N/A	GCF_002902665.1	95	d__Bacteria;p__Firmicutes;c__Bacilli;o__Staphylococcales;f__Staphylococcaceae;g__Macrococcus_B;s__Macrococcus_B caseolyticus	94.45	0.9	d__Bacteria;p__Firmicutes;c__Bacilli;o__Staphylococcales;f__Staphylococcaceae;g__Macrococcus_B;s__	taxonomic classification defined by topology and ANI	classification based on placement in class-level tree	GCF_002119805.1, s__Macrococcus_B canis, 95.0, 88.55, 0.77; GCF_003259675.1, s__Macrococcus_B bohemicus, 95.0, 81.26, 0.35; GCF_003259695.1, s__Macrococcus_B epidermidis, 95.5758, 80.36, 0.34; GCF_002742385.2, s__Macrococcus_B goetzii, 95.5758, 80.33, 0.35; GCF_004117835.1, s__Macrococcus_B sp004117835, 95.0, 79.38, 0.28	97.66	11	0.994494	Genome not assigned to closest species as it falls outside its pre-defined ANI radius
GCA_019357555.1_ASM1935755v1_genomic	d__Bacteria;p__Firmicutes;c__Bacilli;o__Staphylococcales;f__Staphylococcaceae;g__Macrococcus_B;s__Macrococcus_B caseolyticus	GCF_002902665.1	95	d__Bacteria;p__Firmicutes;c__Bacilli;o__Staphylococcales;f__Staphylococcaceae;g__Macrococcus_B;s__Macrococcus_B caseolyticus	97.66	0.89	GCF_002902665.1	95	d__Bacteria;p__Firmicutes;c__Bacilli;o__Staphylococcales;f__Staphylococcaceae;g__Macrococcus_B;s__Macrococcus_B caseolyticus	97.66	0.89	d__Bacteria;p__Firmicutes;c__Bacilli;o__Staphylococcales;f__Staphylococcaceae;g__Macrococcus_B;s__	taxonomic classification defined by topology and ANI	topological placement and ANI have congruent species assignments	GCF_002119805.1, s__Macrococcus_B canis, 95.0, 87.98, 0.83; GCF_003259675.1, s__Macrococcus_B bohemicus, 95.0, 81.26, 0.39; GCF_002742385.2, s__Macrococcus_B goetzii, 95.5758, 80.43, 0.38; GCF_003259695.1, s__Macrococcus_B epidermidis, 95.5758, 80.21, 0.37; GCF_004117835.1, s__Macrococcus_B sp004117835, 95.0, 79.19, 0.26	97.66	11	N/A	N/A
GCA_019357575.1_ASM1935757v1_genomic	d__Bacteria;p__Firmicutes;c__Bacilli;o__Staphylococcales;f__Staphylococcaceae;g__Macrococcus_B;s__Macrococcus_B bohemicus	GCF_003259675.1	95	d__Bacteria;p__Firmicutes;c__Bacilli;o__Staphylococcales;f__Staphylococcaceae;g__Macrococcus_B;s__Macrococcus_B bohemicus	98.14	0.86	GCF_003259675.1	95	d__Bacteria;p__Firmicutes;c__Bacilli;o__Staphylococcales;f__Staphylococcaceae;g__Macrococcus_B;s__Macrococcus_B bohemicus	98.14	0.86	d__Bacteria;p__Firmicutes;c__Bacilli;o__Staphylococcales;f__Staphylococcaceae;g__Macrococcus_B;s__	taxonomic classification defined by topology and ANI	topological placement and ANI have congruent species assignments	GCF_003259695.1, s__Macrococcus_B epidermidis, 95.5758, 93.72, 0.86; GCF_002742385.2, s__Macrococcus_B goetzii, 95.5758, 93.02, 0.88; GCF_002902665.1, s__Macrococcus_B caseolyticus, 95.0, 81.83, 0.4; GCF_002119805.1, s__Macrococcus_B canis, 95.0, 81.7, 0.37; GCF_004117835.1, s__Macrococcus_B sp004117835, 95.0, 79.53, 0.39	95.97	11	N/A	N/A
GCA_019357695.1_ASM1935769v1_genomic	d__Bacteria;p__Firmicutes;c__Bacilli;o__Staphylococcales;f__Staphylococcaceae;g__Macrococcus_B;s__Macrococcus_B bohemicus	GCF_003259675.1	95	d__Bacteria;p__Firmicutes;c__Bacilli;o__Staphylococcales;f__Staphylococcaceae;g__Macrococcus_B;s__Macrococcus_B bohemicus	97.85	0.87	GCF_003259675.1	95	d__Bacteria;p__Firmicutes;c__Bacilli;o__Staphylococcales;f__Staphylococcaceae;g__Macrococcus_B;s__Macrococcus_B bohemicus	97.85	0.87	d__Bacteria;p__Firmicutes;c__Bacilli;o__Staphylococcales;f__Staphylococcaceae;g__Macrococcus_B;s__	taxonomic classification defined by topology and ANI	topological placement and ANI have congruent species assignments	GCF_003259695.1, s__Macrococcus_B epidermidis, 95.5758, 93.64, 0.84; GCF_002742385.2, s__Macrococcus_B goetzii, 95.5758, 93.08, 0.84; GCF_002119805.1, s__Macrococcus_B canis, 95.0, 81.51, 0.37; GCF_002902665.1, s__Macrococcus_B caseolyticus, 95.0, 81.2, 0.41; GCF_004117835.1, s__Macrococcus_B sp004117835, 95.0, 79.46, 0.38	95.97	11	N/A	N/A
GCA_019378895.1_ASM1937889v1_genomic	d__Bacteria;p__Firmicutes;c__Bacilli;o__Staphylococcales;f__Staphylococcaceae;g__Macrococcus_B;s__	N/A	N/A	N/A	N/A	N/A	GCF_002902665.1	95	d__Bacteria;p__Firmicutes;c__Bacilli;o__Staphylococcales;f__Staphylococcaceae;g__Macrococcus_B;s__Macrococcus_B caseolyticus	94.43	0.9	d__Bacteria;p__Firmicutes;c__Bacilli;o__Staphylococcales;f__Staphylococcaceae;g__Macrococcus_B;s__	taxonomic classification defined by topology and ANI	classification based on placement in class-level tree	GCF_002119805.1, s__Macrococcus_B canis, 95.0, 88.58, 0.77; GCF_003259675.1, s__Macrococcus_B bohemicus, 95.0, 81.08, 0.35; GCF_002742385.2, s__Macrococcus_B goetzii, 95.5758, 80.34, 0.35; GCF_003259695.1, s__Macrococcus_B epidermidis, 95.5758, 80.26, 0.35; GCF_004117835.1, s__Macrococcus_B sp004117835, 95.0, 79.39, 0.28	97.66	11	0.994494	Genome not assigned to closest species as it falls outside its pre-defined ANI radius
GCA_019788685.1_ASM1978868v1_genomic	d__Bacteria;p__Firmicutes;c__Bacilli;o__Staphylococcales;f__Staphylococcaceae;g__Macrococcus_B;s__	N/A	N/A	N/A	N/A	N/A	GCF_002902665.1	95	d__Bacteria;p__Firmicutes;c__Bacilli;o__Staphylococcales;f__Staphylococcaceae;g__Macrococcus_B;s__Macrococcus_B caseolyticus	94.45	0.9	d__Bacteria;p__Firmicutes;c__Bacilli;o__Staphylococcales;f__Staphylococcaceae;g__Macrococcus_B;s__	taxonomic classification defined by topology and ANI	classification based on placement in class-level tree	GCF_002119805.1, s__Macrococcus_B canis, 95.0, 88.61, 0.77; GCF_003259675.1, s__Macrococcus_B bohemicus, 95.0, 81.08, 0.35; GCF_002742385.2, s__Macrococcus_B goetzii, 95.5758, 80.29, 0.35; GCF_003259695.1, s__Macrococcus_B epidermidis, 95.5758, 80.2, 0.35; GCF_004117835.1, s__Macrococcus_B sp004117835, 95.0, 79.28, 0.28	97.66	11	0.994494	Genome not assigned to closest species as it falls outside its pre-defined ANI radius
GCA_020097015.1_ASM2009701v1_genomic	d__Bacteria;p__Firmicutes;c__Bacilli;o__Staphylococcales;f__Staphylococcaceae;g__Macrococcus_B;s__	N/A	N/A	N/A	N/A	N/A	N/A	N/A	N/A	N/A	N/A	d__Bacteria;p__Firmicutes;c__Bacilli;o__Staphylococcales;f__Staphylococcaceae;g__Macrococcus_B;s__	taxonomic classification defined by topology and ANI	classification based on placement in class-level tree	GCF_002902665.1, s__Macrococcus_B caseolyticus, 95.0, 83.04, 0.62; GCF_002119805.1, s__Macrococcus_B canis, 95.0, 82.63, 0.63; GCF_002742385.2, s__Macrococcus_B goetzii, 95.5758, 80.45, 0.42; GCF_003259695.1, s__Macrococcus_B epidermidis, 95.5758, 80.41, 0.4; GCF_003259675.1, s__Macrococcus_B bohemicus, 95.0, 80.01, 0.39; GCF_004117835.1, s__Macrococcus_B sp004117835, 95.0, 79.73, 0.33	97.72	11	0.971185	Genome not assigned to closest species as it falls outside its pre-defined ANI radius
GCA_020097035.1_ASM2009703v1_genomic	d__Bacteria;p__Firmicutes;c__Bacilli;o__Staphylococcales;f__Staphylococcaceae;g__Macrococcus_B;s__	N/A	N/A	N/A	N/A	N/A	N/A	N/A	N/A	N/A	N/A	d__Bacteria;p__Firmicutes;c__Bacilli;o__Staphylococcales;f__Staphylococcaceae;g__Macrococcus_B;s__	taxonomic classification defined by topology and ANI	classification based on placement in class-level tree	GCF_002902665.1, s__Macrococcus_B caseolyticus, 95.0, 82.97, 0.61; GCF_002119805.1, s__Macrococcus_B canis, 95.0, 82.69, 0.63; GCF_003259695.1, s__Macrococcus_B epidermidis, 95.5758, 80.33, 0.41; GCF_002742385.2, s__Macrococcus_B goetzii, 95.5758, 80.12, 0.42; GCF_003259675.1, s__Macrococcus_B bohemicus, 95.0, 79.98, 0.39; GCF_004117835.1, s__Macrococcus_B sp004117835, 95.0, 79.81, 0.33	97.72	11	0.971218	Genome not assigned to closest species as it falls outside its pre-defined ANI radius
GCA_020097055.1_ASM2009705v1_genomic	d__Bacteria;p__Firmicutes;c__Bacilli;o__Staphylococcales;f__Staphylococcaceae;g__Macrococcus_B;s__	N/A	N/A	N/A	N/A	N/A	N/A	N/A	N/A	N/A	N/A	d__Bacteria;p__Firmicutes;c__Bacilli;o__Staphylococcales;f__Staphylococcaceae;g__Macrococcus_B;s__	taxonomic classification defined by topology and ANI	classification based on placement in class-level tree	GCF_002902665.1, s__Macrococcus_B caseolyticus, 95.0, 83.03, 0.62; GCF_002119805.1, s__Macrococcus_B canis, 95.0, 82.93, 0.67; GCF_003259695.1, s__Macrococcus_B epidermidis, 95.5758, 80.79, 0.42; GCF_002742385.2, s__Macrococcus_B goetzii, 95.5758, 80.59, 0.4; GCF_003259675.1, s__Macrococcus_B bohemicus, 95.0, 80.32, 0.4; GCF_004117835.1, s__Macrococcus_B sp004117835, 95.0, 79.52, 0.34	97.7	11	0.97192	Genome not assigned to closest species as it falls outside its pre-defined ANI radius
GCA_020097075.1_ASM2009707v1_genomic	d__Bacteria;p__Firmicutes;c__Bacilli;o__Staphylococcales;f__Staphylococcaceae;g__Macrococcus_B;s__	N/A	N/A	N/A	N/A	N/A	N/A	N/A	N/A	N/A	N/A	d__Bacteria;p__Firmicutes;c__Bacilli;o__Staphylococcales;f__Staphylococcaceae;g__Macrococcus_B;s__	taxonomic classification defined by topology and ANI	classification based on placement in class-level tree	GCF_002902665.1, s__Macrococcus_B caseolyticus, 95.0, 83.07, 0.61; GCF_002119805.1, s__Macrococcus_B canis, 95.0, 82.74, 0.6; GCF_003259695.1, s__Macrococcus_B epidermidis, 95.5758, 80.87, 0.39; GCF_002742385.2, s__Macrococcus_B goetzii, 95.5758, 80.64, 0.41; GCF_003259675.1, s__Macrococcus_B bohemicus, 95.0, 80.07, 0.4; GCF_004117835.1, s__Macrococcus_B sp004117835, 95.0, 79.86, 0.33	97.72	11	0.971194	Genome not assigned to closest species as it falls outside its pre-defined ANI radius
GCA_020097095.1_ASM2009709v1_genomic	d__Bacteria;p__Firmicutes;c__Bacilli;o__Staphylococcales;f__Staphylococcaceae;g__Macrococcus_B;s__	N/A	N/A	N/A	N/A	N/A	N/A	N/A	N/A	N/A	N/A	d__Bacteria;p__Firmicutes;c__Bacilli;o__Staphylococcales;f__Staphylococcaceae;g__Macrococcus_B;s__	taxonomic classification defined by topology and ANI	classification based on placement in class-level tree	GCF_002902665.1, s__Macrococcus_B caseolyticus, 95.0, 83.08, 0.6; GCF_002119805.1, s__Macrococcus_B canis, 95.0, 82.72, 0.62; GCF_003259695.1, s__Macrococcus_B epidermidis, 95.5758, 80.74, 0.4; GCF_002742385.2, s__Macrococcus_B goetzii, 95.5758, 80.53, 0.43; GCF_003259675.1, s__Macrococcus_B bohemicus, 95.0, 80.03, 0.42; GCF_004117835.1, s__Macrococcus_B sp004117835, 95.0, 80.0, 0.33	97.72	11	0.971194	Genome not assigned to closest species as it falls outside its pre-defined ANI radius
GCA_020097115.1_ASM2009711v1_genomic	d__Bacteria;p__Firmicutes;c__Bacilli;o__Staphylococcales;f__Staphylococcaceae;g__Macrococcus_B;s__	N/A	N/A	N/A	N/A	N/A	N/A	N/A	N/A	N/A	N/A	d__Bacteria;p__Firmicutes;c__Bacilli;o__Staphylococcales;f__Staphylococcaceae;g__Macrococcus_B;s__	taxonomic classification defined by topology and ANI	classification based on placement in class-level tree	GCF_002902665.1, s__Macrococcus_B caseolyticus, 95.0, 82.95, 0.61; GCF_002119805.1, s__Macrococcus_B canis, 95.0, 82.76, 0.6; GCF_003259695.1, s__Macrococcus_B epidermidis, 95.5758, 80.71, 0.38; GCF_002742385.2, s__Macrococcus_B goetzii, 95.5758, 80.5, 0.41; GCF_003259675.1, s__Macrococcus_B bohemicus, 95.0, 79.96, 0.4; GCF_004117835.1, s__Macrococcus_B sp004117835, 95.0, 79.89, 0.32	97.72	11	0.971194	Genome not assigned to closest species as it falls outside its pre-defined ANI radius
GCA_020097135.1_ASM2009713v1_genomic	d__Bacteria;p__Firmicutes;c__Bacilli;o__Staphylococcales;f__Staphylococcaceae;g__Macrococcus_B;s__	N/A	N/A	N/A	N/A	N/A	N/A	N/A	N/A	N/A	N/A	d__Bacteria;p__Firmicutes;c__Bacilli;o__Staphylococcales;f__Staphylococcaceae;g__Macrococcus_B;s__	taxonomic classification defined by topology and ANI	classification based on placement in class-level tree	GCF_002119805.1, s__Macrococcus_B canis, 95.0, 83.06, 0.62; GCF_002902665.1, s__Macrococcus_B caseolyticus, 95.0, 82.94, 0.64; GCF_003259695.1, s__Macrococcus_B epidermidis, 95.5758, 80.61, 0.42; GCF_002742385.2, s__Macrococcus_B goetzii, 95.5758, 80.37, 0.42; GCF_003259675.1, s__Macrococcus_B bohemicus, 95.0, 80.34, 0.4; GCF_004117835.1, s__Macrococcus_B sp004117835, 95.0, 79.34, 0.33	97.7	11	0.970852	Genome not assigned to closest species as it falls outside its pre-defined ANI radius
GCA_021366795.1_ASM2136679v1_genomic	d__Bacteria;p__Firmicutes;c__Bacilli;o__Staphylococcales;f__Staphylococcaceae;g__Macrococcus_B;s__	N/A	N/A	N/A	N/A	N/A	N/A	N/A	N/A	N/A	N/A	d__Bacteria;p__Firmicutes;c__Bacilli;o__Staphylococcales;f__Staphylococcaceae;g__Macrococcus_B;s__	taxonomic classification defined by topology and ANI	classification based on placement in class-level tree	GCF_003259695.1, s__Macrococcus_B epidermidis, 95.5758, 82.54, 0.63; GCF_002742385.2, s__Macrococcus_B goetzii, 95.5758, 82.4, 0.64; GCF_003259675.1, s__Macrococcus_B bohemicus, 95.0, 82.18, 0.6; GCF_002902665.1, s__Macrococcus_B caseolyticus, 95.0, 80.04, 0.35; GCF_004117835.1, s__Macrococcus_B sp004117835, 95.0, 79.85, 0.39; GCF_002119805.1, s__Macrococcus_B canis, 95.0, 79.67, 0.36	95.91	11	0.967553	Genome not assigned to closest species as it falls outside its pre-defined ANI radius
GCA_021650955.1_ASM2165095v1_genomic	d__Bacteria;p__Firmicutes;c__Bacilli;o__Staphylococcales;f__Staphylococcaceae;g__Macrococcus_B;s__Macrococcus_B canis	GCF_002119805.1	95	d__Bacteria;p__Firmicutes;c__Bacilli;o__Staphylococcales;f__Staphylococcaceae;g__Macrococcus_B;s__Macrococcus_B canis	98.94	0.89	GCF_002119805.1	95	d__Bacteria;p__Firmicutes;c__Bacilli;o__Staphylococcales;f__Staphylococcaceae;g__Macrococcus_B;s__Macrococcus_B canis	98.94	0.89	d__Bacteria;p__Firmicutes;c__Bacilli;o__Staphylococcales;f__Staphylococcaceae;g__Macrococcus_B;s__	taxonomic classification defined by topology and ANI	topological placement and ANI have congruent species assignments	GCF_002902665.1, s__Macrococcus_B caseolyticus, 95.0, 88.04, 0.83; GCF_002742385.2, s__Macrococcus_B goetzii, 95.5758, 81.14, 0.38; GCF_003259675.1, s__Macrococcus_B bohemicus, 95.0, 81.08, 0.38; GCF_003259695.1, s__Macrococcus_B epidermidis, 95.5758, 80.69, 0.37; GCF_004117835.1, s__Macrococcus_B sp004117835, 95.0, 79.11, 0.29	97.76	11	N/A	N/A
GCA_022343705.1_ASM2234370v1_genomic	d__Bacteria;p__Firmicutes;c__Bacilli;o__Staphylococcales;f__Staphylococcaceae;g__Macrococcus;s__Macrococcus brunensis	GCF_004359615.1	95	d__Bacteria;p__Firmicutes;c__Bacilli;o__Staphylococcales;f__Staphylococcaceae;g__Macrococcus;s__Macrococcus brunensis	97.81	0.89	GCF_004359615.1	95	d__Bacteria;p__Firmicutes;c__Bacilli;o__Staphylococcales;f__Staphylococcaceae;g__Macrococcus;s__Macrococcus brunensis	97.81	0.89	d__Bacteria;p__Firmicutes;c__Bacilli;o__Staphylococcales;f__Staphylococcaceae;g__Macrococcus;s__	taxonomic classification defined by topology and ANI	topological placement and ANI have congruent species assignments	GCF_004359575.1, s__Macrococcus bovicus, 95.0, 85.65, 0.84; GCF_004359515.1, s__Macrococcus carouselicus, 95.0, 81.02, 0.59; GCF_004359505.1, s__Macrococcus hajekii, 95.0, 80.2, 0.56; GCF_004359525.2, s__Macrococcus equipercicus, 95.0, 79.54, 0.31; GCF_004359545.1, s__Macrococcus lamae, 95.0, 79.1, 0.3; GCA_002438305.1, s__Macrococcus sp002438305, 95.0, 78.33, 0.28	97.54	11	N/A	N/A
GCA_022343725.1_ASM2234372v1_genomic	d__Bacteria;p__Firmicutes;c__Bacilli;o__Staphylococcales;f__Staphylococcaceae;g__Macrococcus;s__Macrococcus brunensis	GCF_004359615.1	95	d__Bacteria;p__Firmicutes;c__Bacilli;o__Staphylococcales;f__Staphylococcaceae;g__Macrococcus;s__Macrococcus brunensis	98.51	0.92	GCF_004359615.1	95	d__Bacteria;p__Firmicutes;c__Bacilli;o__Staphylococcales;f__Staphylococcaceae;g__Macrococcus;s__Macrococcus brunensis	98.51	0.92	d__Bacteria;p__Firmicutes;c__Bacilli;o__Staphylococcales;f__Staphylococcaceae;g__Macrococcus;s__	taxonomic classification defined by topology and ANI	topological placement and ANI have congruent species assignments	GCF_004359575.1, s__Macrococcus bovicus, 95.0, 85.4, 0.83; GCF_004359515.1, s__Macrococcus carouselicus, 95.0, 80.7, 0.56; GCF_004359505.1, s__Macrococcus hajekii, 95.0, 80.22, 0.55; GCF_004359525.2, s__Macrococcus equipercicus, 95.0, 79.43, 0.3; GCF_004359545.1, s__Macrococcus lamae, 95.0, 78.95, 0.29; GCA_002438305.1, s__Macrococcus sp002438305, 95.0, 78.24, 0.28	97.54	11	N/A	N/A
GCA_022347105.1_ASM2234710v1_genomic	d__Bacteria;p__Firmicutes;c__Bacilli;o__Staphylococcales;f__Staphylococcaceae;g__Macrococcus_B;s__Macrococcus_B epidermidis	GCF_003259695.1	95.5758	d__Bacteria;p__Firmicutes;c__Bacilli;o__Staphylococcales;f__Staphylococcaceae;g__Macrococcus_B;s__Macrococcus_B epidermidis	98.14	0.94	N/A	N/A	N/A	N/A	N/A	d__Bacteria;p__Firmicutes;c__Bacilli;o__Staphylococcales;f__Staphylococcaceae;g__Macrococcus_B;s__	ANI	topological placement and ANI have incongruent species assignments	GCF_003259695.1, s__Macrococcus_B epidermidis, 95.5758, 98.14, 0.94; GCF_002742385.2, s__Macrococcus_B goetzii, 95.5758, 95.61, 0.92; GCF_003259675.1, s__Macrococcus_B bohemicus, 95.0, 93.86, 0.85; GCF_002119805.1, s__Macrococcus_B canis, 95.0, 81.13, 0.37; GCF_002902665.1, s__Macrococcus_B caseolyticus, 95.0, 80.43, 0.39; GCF_004117835.1, s__Macrococcus_B sp004117835, 95.0, 79.49, 0.37	95.99	11	N/A	N/A
GCA_022808015.1_ASM2280801v1_genomic	d__Bacteria;p__Firmicutes;c__Bacilli;o__Staphylococcales;f__Staphylococcaceae;g__Macrococcus_B;s__	N/A	N/A	N/A	N/A	N/A	N/A	N/A	N/A	N/A	N/A	d__Bacteria;p__Firmicutes;c__Bacilli;o__Staphylococcales;f__Staphylococcaceae;g__Macrococcus_B;s__	taxonomic classification defined by topology and ANI	classification based on placement in class-level tree	GCF_002119805.1, s__Macrococcus_B canis, 95.0, 83.25, 0.65; GCF_002902665.1, s__Macrococcus_B caseolyticus, 95.0, 82.98, 0.61; GCF_002742385.2, s__Macrococcus_B goetzii, 95.5758, 81.07, 0.44; GCF_003259695.1, s__Macrococcus_B epidermidis, 95.5758, 80.43, 0.42; GCF_003259675.1, s__Macrococcus_B bohemicus, 95.0, 80.15, 0.41; GCF_004117835.1, s__Macrococcus_B sp004117835, 95.0, 79.2, 0.33	97.6	11	0.971272	Genome not assigned to closest species as it falls outside its pre-defined ANI radius
GCA_023910585.1_ASM2391058v1_genomic	d__Bacteria;p__Firmicutes;c__Bacilli;o__Staphylococcales;f__Staphylococcaceae;g__Macrococcus_B;s__Macrococcus_B canis	GCF_002119805.1	95	d__Bacteria;p__Firmicutes;c__Bacilli;o__Staphylococcales;f__Staphylococcaceae;g__Macrococcus_B;s__Macrococcus_B canis	96.32	0.83	GCF_002119805.1	95	d__Bacteria;p__Firmicutes;c__Bacilli;o__Staphylococcales;f__Staphylococcaceae;g__Macrococcus_B;s__Macrococcus_B canis	96.32	0.83	d__Bacteria;p__Firmicutes;c__Bacilli;o__Staphylococcales;f__Staphylococcaceae;g__Macrococcus_B;s__	taxonomic classification defined by topology and ANI	topological placement and ANI have congruent species assignments	GCF_002902665.1, s__Macrococcus_B caseolyticus, 95.0, 87.76, 0.82; GCF_002742385.2, s__Macrococcus_B goetzii, 95.5758, 81.84, 0.4; GCF_003259695.1, s__Macrococcus_B epidermidis, 95.5758, 81.28, 0.38; GCF_003259675.1, s__Macrococcus_B bohemicus, 95.0, 81.2, 0.39; GCF_004117835.1, s__Macrococcus_B sp004117835, 95.0, 78.99, 0.28	97.68	11	N/A	N/A
GCA_900453015.1_52488_C09_genomic	d__Bacteria;p__Firmicutes;c__Bacilli;o__Staphylococcales;f__Staphylococcaceae;g__Macrococcus_B;s__Macrococcus_B caseolyticus	GCF_002902665.1	95	d__Bacteria;p__Firmicutes;c__Bacilli;o__Staphylococcales;f__Staphylococcaceae;g__Macrococcus_B;s__Macrococcus_B caseolyticus	98.12	0.91	GCF_002902665.1	95	d__Bacteria;p__Firmicutes;c__Bacilli;o__Staphylococcales;f__Staphylococcaceae;g__Macrococcus_B;s__Macrococcus_B caseolyticus	98.12	0.91	d__Bacteria;p__Firmicutes;c__Bacilli;o__Staphylococcales;f__Staphylococcaceae;g__Macrococcus_B;s__	taxonomic classification defined by topology and ANI	topological placement and ANI have congruent species assignments	GCF_002119805.1, s__Macrococcus_B canis, 95.0, 87.94, 0.82; GCF_003259675.1, s__Macrococcus_B bohemicus, 95.0, 81.97, 0.4; GCF_003259695.1, s__Macrococcus_B epidermidis, 95.5758, 80.96, 0.37; GCF_002742385.2, s__Macrococcus_B goetzii, 95.5758, 80.4, 0.37; GCF_004117835.1, s__Macrococcus_B sp004117835, 95.0, 79.26, 0.26	96.86	11	N/A	N/A
GCA_902109475.1_40677_C02_genomic	d__Bacteria;p__Firmicutes;c__Bacilli;o__Staphylococcales;f__Staphylococcaceae;g__Macrococcus_B;s__Macrococcus_B caseolyticus	GCF_002902665.1	95	d__Bacteria;p__Firmicutes;c__Bacilli;o__Staphylococcales;f__Staphylococcaceae;g__Macrococcus_B;s__Macrococcus_B caseolyticus	98.09	0.91	GCF_002902665.1	95	d__Bacteria;p__Firmicutes;c__Bacilli;o__Staphylococcales;f__Staphylococcaceae;g__Macrococcus_B;s__Macrococcus_B caseolyticus	98.09	0.91	d__Bacteria;p__Firmicutes;c__Bacilli;o__Staphylococcales;f__Staphylococcaceae;g__Macrococcus_B;s__	taxonomic classification defined by topology and ANI	topological placement and ANI have congruent species assignments	GCF_002119805.1, s__Macrococcus_B canis, 95.0, 88.11, 0.79; GCF_003259675.1, s__Macrococcus_B bohemicus, 95.0, 82.01, 0.38; GCF_003259695.1, s__Macrococcus_B epidermidis, 95.5758, 80.86, 0.35; GCF_002742385.2, s__Macrococcus_B goetzii, 95.5758, 80.58, 0.37; GCF_004117835.1, s__Macrococcus_B sp004117835, 95.0, 79.17, 0.26	97.66	11	N/A	N/A

## Sheet: S5
Supplementary Table S5. Pairwise average nucleotide identity (ANI) values calculated between 110 Macrococcus genomes using OrthoANI.
Query	Reference	ANI
ANI_1991_AF_Gauteng_Cattle-Milk-Mastitis-Farm_S99	ANI_1991_AF_Gauteng_Cattle-Milk-Mastitis-Farm_S99	100
ANI_1991_AF_Gauteng_Cattle-Milk-Mastitis-Farm_S99	ANI_1992_AF_Gauteng_Cattle-Milk-Mastitis-Farm_S125	98.8186
ANI_1991_AF_Gauteng_Cattle-Milk-Mastitis-Farm_S99	FOO_2015_AF_FreeState_Cattle-ProcessedMeat-Patties-RetailOutlet_S135	99.185
ANI_1991_AF_Gauteng_Cattle-Milk-Mastitis-Farm_S99	FOO_2015_AF_Gauteng_Cattle-ProcessedMeat-Mince-Butchery_S139	97.8605
ANI_1991_AF_Gauteng_Cattle-Milk-Mastitis-Farm_S99	FOO_2015_AF_Gauteng_Cattle-RTE-Biltong-RetailOutlet_S120	99.2966
ANI_1991_AF_Gauteng_Cattle-Milk-Mastitis-Farm_S99	FOO_2015_AF_Limpopo_Cattle-RTE-Biltong-RetailOutlet_S115	94.3937
ANI_1991_AF_Gauteng_Cattle-Milk-Mastitis-Farm_S99	GCA_000010585.1_ASM1058v1_genomic	98.4131
ANI_1991_AF_Gauteng_Cattle-Milk-Mastitis-Farm_S99	GCA_002119805.1_ASM211980v1_genomic	87.851
ANI_1991_AF_Gauteng_Cattle-Milk-Mastitis-Farm_S99	GCA_002119825.1_ASM211982v1_genomic	98.3109
ANI_1991_AF_Gauteng_Cattle-Milk-Mastitis-Farm_S99	GCA_002297525.1_ASM229752v1_genomic	96.423
ANI_1991_AF_Gauteng_Cattle-Milk-Mastitis-Farm_S99	GCA_002313045.1_ASM231304v1_genomic	75.1825
ANI_1991_AF_Gauteng_Cattle-Milk-Mastitis-Farm_S99	GCA_002742385.2_ASM274238v2_genomic	74.7424
ANI_1991_AF_Gauteng_Cattle-Milk-Mastitis-Farm_S99	GCA_002742395.2_ASM274239v2_genomic	96.5998
ANI_1991_AF_Gauteng_Cattle-Milk-Mastitis-Farm_S99	GCA_002834575.1_ASM283457v1_genomic	98.2681
ANI_1991_AF_Gauteng_Cattle-Milk-Mastitis-Farm_S99	GCA_002834595.1_ASM283459v1_genomic	98.2763
ANI_1991_AF_Gauteng_Cattle-Milk-Mastitis-Farm_S99	GCA_002834615.1_ASM283461v1_genomic	98.4572
ANI_1991_AF_Gauteng_Cattle-Milk-Mastitis-Farm_S99	GCA_002834635.1_ASM283463v1_genomic	98.2397
ANI_1991_AF_Gauteng_Cattle-Milk-Mastitis-Farm_S99	GCA_002834665.1_ASM283466v1_genomic	98.1503
ANI_1991_AF_Gauteng_Cattle-Milk-Mastitis-Farm_S99	GCA_002834675.1_ASM283467v1_genomic	98.0024
ANI_1991_AF_Gauteng_Cattle-Milk-Mastitis-Farm_S99	GCA_002834705.1_ASM283470v1_genomic	98.2488
ANI_1991_AF_Gauteng_Cattle-Milk-Mastitis-Farm_S99	GCA_002834725.1_ASM283472v1_genomic	98.1042
ANI_1991_AF_Gauteng_Cattle-Milk-Mastitis-Farm_S99	GCA_002834745.1_ASM283474v1_genomic	98.2442
ANI_1991_AF_Gauteng_Cattle-Milk-Mastitis-Farm_S99	GCA_002834755.1_ASM283475v1_genomic	98.3262
ANI_1991_AF_Gauteng_Cattle-Milk-Mastitis-Farm_S99	GCA_002834765.1_ASM283476v1_genomic	98.1907
ANI_1991_AF_Gauteng_Cattle-Milk-Mastitis-Farm_S99	GCA_002834805.1_ASM283480v1_genomic	98.3798
ANI_1991_AF_Gauteng_Cattle-Milk-Mastitis-Farm_S99	GCA_002834825.1_ASM283482v1_genomic	98.2056
ANI_1991_AF_Gauteng_Cattle-Milk-Mastitis-Farm_S99	GCA_002834845.1_ASM283484v1_genomic	98.3093
ANI_1991_AF_Gauteng_Cattle-Milk-Mastitis-Farm_S99	GCA_002834855.1_ASM283485v1_genomic	98.239
ANI_1991_AF_Gauteng_Cattle-Milk-Mastitis-Farm_S99	GCA_002834875.1_ASM283487v1_genomic	98.3204
ANI_1991_AF_Gauteng_Cattle-Milk-Mastitis-Farm_S99	GCA_002834905.1_ASM283490v1_genomic	98.1038
ANI_1991_AF_Gauteng_Cattle-Milk-Mastitis-Farm_S99	GCA_002834925.1_ASM283492v1_genomic	98.1397
ANI_1991_AF_Gauteng_Cattle-Milk-Mastitis-Farm_S99	GCA_002834945.1_ASM283494v1_genomic	98.1374
ANI_1991_AF_Gauteng_Cattle-Milk-Mastitis-Farm_S99	GCA_002834955.1_ASM283495v1_genomic	98.272
ANI_1991_AF_Gauteng_Cattle-Milk-Mastitis-Farm_S99	GCA_002834985.1_ASM283498v1_genomic	98.1366
ANI_1991_AF_Gauteng_Cattle-Milk-Mastitis-Farm_S99	GCA_002835005.1_ASM283500v1_genomic	98.1674
ANI_1991_AF_Gauteng_Cattle-Milk-Mastitis-Farm_S99	GCA_002835015.1_ASM283501v1_genomic	98.1011
ANI_1991_AF_Gauteng_Cattle-Milk-Mastitis-Farm_S99	GCA_002835045.1_ASM283504v1_genomic	98.1194
ANI_1991_AF_Gauteng_Cattle-Milk-Mastitis-Farm_S99	GCA_002835265.1_ASM283526v1_genomic	98.0208
ANI_1991_AF_Gauteng_Cattle-Milk-Mastitis-Farm_S99	GCA_002835285.1_ASM283528v1_genomic	98.2466
ANI_1991_AF_Gauteng_Cattle-Milk-Mastitis-Farm_S99	GCA_002835295.1_ASM283529v1_genomic	98.3703
ANI_1991_AF_Gauteng_Cattle-Milk-Mastitis-Farm_S99	GCA_002835305.1_ASM283530v1_genomic	98.2485
ANI_1991_AF_Gauteng_Cattle-Milk-Mastitis-Farm_S99	GCA_002835345.1_ASM283534v1_genomic	98.2168
ANI_1991_AF_Gauteng_Cattle-Milk-Mastitis-Farm_S99	GCA_002835365.1_ASM283536v1_genomic	98.1914
ANI_1991_AF_Gauteng_Cattle-Milk-Mastitis-Farm_S99	GCA_002835385.1_ASM283538v1_genomic	98.3128
ANI_1991_AF_Gauteng_Cattle-Milk-Mastitis-Farm_S99	GCA_002835405.1_ASM283540v1_genomic	98.1552
ANI_1991_AF_Gauteng_Cattle-Milk-Mastitis-Farm_S99	GCA_002835425.1_ASM283542v1_genomic	98.1939
ANI_1991_AF_Gauteng_Cattle-Milk-Mastitis-Farm_S99	GCA_002902665.1_ASM290266v1_genomic	98.5966
ANI_1991_AF_Gauteng_Cattle-Milk-Mastitis-Farm_S99	GCA_003259675.1_ASM325967v1_genomic	74.9335
ANI_1991_AF_Gauteng_Cattle-Milk-Mastitis-Farm_S99	GCA_003259685.1_ASM325968v1_genomic	98.6813
ANI_1991_AF_Gauteng_Cattle-Milk-Mastitis-Farm_S99	GCA_003259695.1_ASM325969v1_genomic	74.5184
ANI_1991_AF_Gauteng_Cattle-Milk-Mastitis-Farm_S99	GCA_003517485.1_ASM351748v1_genomic	98.6225
ANI_1991_AF_Gauteng_Cattle-Milk-Mastitis-Farm_S99	GCA_003627575.1_ASM362757v1_genomic	96.8981
ANI_1991_AF_Gauteng_Cattle-Milk-Mastitis-Farm_S99	GCA_004117835.1_ASM411783v1_genomic	72.2953
ANI_1991_AF_Gauteng_Cattle-Milk-Mastitis-Farm_S99	GCA_004358885.1_ASM435888v1_genomic	74.7454
ANI_1991_AF_Gauteng_Cattle-Milk-Mastitis-Farm_S99	GCA_004359505.1_ASM435950v1_genomic	70.7191
ANI_1991_AF_Gauteng_Cattle-Milk-Mastitis-Farm_S99	GCA_004359515.1_ASM435951v1_genomic	70.0202
ANI_1991_AF_Gauteng_Cattle-Milk-Mastitis-Farm_S99	GCA_004359525.2_ASM435952v2_genomic	69.9622
ANI_1991_AF_Gauteng_Cattle-Milk-Mastitis-Farm_S99	GCA_004359545.1_ASM435954v1_genomic	70.3649
ANI_1991_AF_Gauteng_Cattle-Milk-Mastitis-Farm_S99	GCA_004359575.1_ASM435957v1_genomic	69.9341
ANI_1991_AF_Gauteng_Cattle-Milk-Mastitis-Farm_S99	GCA_004359605.1_ASM435960v1_genomic	88.1609
ANI_1991_AF_Gauteng_Cattle-Milk-Mastitis-Farm_S99	GCA_004359615.1_ASM435961v1_genomic	70.7854
ANI_1991_AF_Gauteng_Cattle-Milk-Mastitis-Farm_S99	GCA_004359625.1_ASM435962v1_genomic	88.2228
ANI_1991_AF_Gauteng_Cattle-Milk-Mastitis-Farm_S99	GCA_004359635.1_ASM435963v1_genomic	87.8147
ANI_1991_AF_Gauteng_Cattle-Milk-Mastitis-Farm_S99	GCA_004359695.1_ASM435969v1_genomic	98.6027
ANI_1991_AF_Gauteng_Cattle-Milk-Mastitis-Farm_S99	GCA_004359705.1_ASM435970v1_genomic	88.0716
ANI_1991_AF_Gauteng_Cattle-Milk-Mastitis-Farm_S99	GCA_004359715.1_ASM435971v1_genomic	98.5076
ANI_1991_AF_Gauteng_Cattle-Milk-Mastitis-Farm_S99	GCA_004359725.1_ASM435972v1_genomic	98.5146
ANI_1991_AF_Gauteng_Cattle-Milk-Mastitis-Farm_S99	GCA_004359735.1_ASM435973v1_genomic	98.1703
ANI_1991_AF_Gauteng_Cattle-Milk-Mastitis-Farm_S99	GCA_004359795.1_ASM435979v1_genomic	75.2291
ANI_1991_AF_Gauteng_Cattle-Milk-Mastitis-Farm_S99	GCA_004359805.1_ASM435980v1_genomic	88.0145
ANI_1991_AF_Gauteng_Cattle-Milk-Mastitis-Farm_S99	GCA_004359815.1_ASM435981v1_genomic	74.9095
ANI_1991_AF_Gauteng_Cattle-Milk-Mastitis-Farm_S99	GCA_004359825.1_ASM435982v1_genomic	74.4639
ANI_1991_AF_Gauteng_Cattle-Milk-Mastitis-Farm_S99	GCA_004359835.1_ASM435983v1_genomic	87.9681
ANI_1991_AF_Gauteng_Cattle-Milk-Mastitis-Farm_S99	GCA_004359875.1_ASM435987v1_genomic	88.176
ANI_1991_AF_Gauteng_Cattle-Milk-Mastitis-Farm_S99	GCA_005706215.1_ASM570621v1_genomic	87.5924
ANI_1991_AF_Gauteng_Cattle-Milk-Mastitis-Farm_S99	GCA_007673225.1_ASM767322v1_genomic	99.2088
ANI_1991_AF_Gauteng_Cattle-Milk-Mastitis-Farm_S99	GCA_011064785.1_ASM1106478v1_genomic	87.6002
ANI_1991_AF_Gauteng_Cattle-Milk-Mastitis-Farm_S99	GCA_011065325.1_ASM1106532v1_genomic	87.6978
ANI_1991_AF_Gauteng_Cattle-Milk-Mastitis-Farm_S99	GCA_014524485.1_ASM1452448v1_genomic	87.5662
ANI_1991_AF_Gauteng_Cattle-Milk-Mastitis-Farm_S99	GCA_014529565.1_ASM1452956v1_genomic	74.9751
ANI_1991_AF_Gauteng_Cattle-Milk-Mastitis-Farm_S99	GCA_014634985.1_ASM1463498v1_genomic	70.7354
ANI_1991_AF_Gauteng_Cattle-Milk-Mastitis-Farm_S99	GCA_016028795.1_ASM1602879v1_genomic	98.6154
ANI_1991_AF_Gauteng_Cattle-Milk-Mastitis-Farm_S99	GCA_016127075.1_ASM1612707v1_genomic	98.5563
ANI_1991_AF_Gauteng_Cattle-Milk-Mastitis-Farm_S99	GCA_016865215.1_ASM1686521v1_genomic	74.8534
ANI_1991_AF_Gauteng_Cattle-Milk-Mastitis-Farm_S99	GCA_017893605.1_ASM1789360v1_genomic	87.6182
ANI_1991_AF_Gauteng_Cattle-Milk-Mastitis-Farm_S99	GCA_018107745.1_ASM1810774v1_genomic	96.8981
ANI_1991_AF_Gauteng_Cattle-Milk-Mastitis-Farm_S99	GCA_018278985.1_ASM1827898v1_genomic	87.58
ANI_1991_AF_Gauteng_Cattle-Milk-Mastitis-Farm_S99	GCA_019357515.1_ASM1935751v1_genomic	98.0257
ANI_1991_AF_Gauteng_Cattle-Milk-Mastitis-Farm_S99	GCA_019357535.1_ASM1935753v1_genomic	94.4715
ANI_1991_AF_Gauteng_Cattle-Milk-Mastitis-Farm_S99	GCA_019357555.1_ASM1935755v1_genomic	97.8728
ANI_1991_AF_Gauteng_Cattle-Milk-Mastitis-Farm_S99	GCA_019357575.1_ASM1935757v1_genomic	74.9071
ANI_1991_AF_Gauteng_Cattle-Milk-Mastitis-Farm_S99	GCA_019357695.1_ASM1935769v1_genomic	74.9551
ANI_1991_AF_Gauteng_Cattle-Milk-Mastitis-Farm_S99	GCA_019378895.1_ASM1937889v1_genomic	94.3976
ANI_1991_AF_Gauteng_Cattle-Milk-Mastitis-Farm_S99	GCA_019788685.1_ASM1978868v1_genomic	94.4168
ANI_1991_AF_Gauteng_Cattle-Milk-Mastitis-Farm_S99	GCA_020097015.1_ASM2009701v1_genomic	79.8438
ANI_1991_AF_Gauteng_Cattle-Milk-Mastitis-Farm_S99	GCA_020097035.1_ASM2009703v1_genomic	79.9347
ANI_1991_AF_Gauteng_Cattle-Milk-Mastitis-Farm_S99	GCA_020097055.1_ASM2009705v1_genomic	80.1243
ANI_1991_AF_Gauteng_Cattle-Milk-Mastitis-Farm_S99	GCA_020097075.1_ASM2009707v1_genomic	80.0432
ANI_1991_AF_Gauteng_Cattle-Milk-Mastitis-Farm_S99	GCA_020097095.1_ASM2009709v1_genomic	79.9914
ANI_1991_AF_Gauteng_Cattle-Milk-Mastitis-Farm_S99	GCA_020097115.1_ASM2009711v1_genomic	80.1006
ANI_1991_AF_Gauteng_Cattle-Milk-Mastitis-Farm_S99	GCA_020097135.1_ASM2009713v1_genomic	80.2761
ANI_1991_AF_Gauteng_Cattle-Milk-Mastitis-Farm_S99	GCA_021366795.1_ASM2136679v1_genomic	73.8591
ANI_1991_AF_Gauteng_Cattle-Milk-Mastitis-Farm_S99	GCA_021650955.1_ASM2165095v1_genomic	87.917
ANI_1991_AF_Gauteng_Cattle-Milk-Mastitis-Farm_S99	GCA_022343705.1_ASM2234370v1_genomic	70.3909
ANI_1991_AF_Gauteng_Cattle-Milk-Mastitis-Farm_S99	GCA_022343725.1_ASM2234372v1_genomic	70.591
ANI_1991_AF_Gauteng_Cattle-Milk-Mastitis-Farm_S99	GCA_022347105.1_ASM2234710v1_genomic	74.4213
ANI_1991_AF_Gauteng_Cattle-Milk-Mastitis-Farm_S99	GCA_022808015.1_ASM2280801v1_genomic	80.0692
ANI_1991_AF_Gauteng_Cattle-Milk-Mastitis-Farm_S99	GCA_023910585.1_ASM2391058v1_genomic	87.7558
ANI_1991_AF_Gauteng_Cattle-Milk-Mastitis-Farm_S99	GCA_900453015.1_52488_C09_genomic	98.3071
ANI_1991_AF_Gauteng_Cattle-Milk-Mastitis-Farm_S99	GCA_902109475.1_40677_C02_genomic	98.2039
ANI_1992_AF_Gauteng_Cattle-Milk-Mastitis-Farm_S125	ANI_1991_AF_Gauteng_Cattle-Milk-Mastitis-Farm_S99	98.8186
ANI_1992_AF_Gauteng_Cattle-Milk-Mastitis-Farm_S125	ANI_1992_AF_Gauteng_Cattle-Milk-Mastitis-Farm_S125	100
ANI_1992_AF_Gauteng_Cattle-Milk-Mastitis-Farm_S125	FOO_2015_AF_FreeState_Cattle-ProcessedMeat-Patties-RetailOutlet_S135	98.5769
ANI_1992_AF_Gauteng_Cattle-Milk-Mastitis-Farm_S125	FOO_2015_AF_Gauteng_Cattle-ProcessedMeat-Mince-Butchery_S139	97.8782
ANI_1992_AF_Gauteng_Cattle-Milk-Mastitis-Farm_S125	FOO_2015_AF_Gauteng_Cattle-RTE-Biltong-RetailOutlet_S120	98.768
ANI_1992_AF_Gauteng_Cattle-Milk-Mastitis-Farm_S125	FOO_2015_AF_Limpopo_Cattle-RTE-Biltong-RetailOutlet_S115	94.5163
ANI_1992_AF_Gauteng_Cattle-Milk-Mastitis-Farm_S125	GCA_000010585.1_ASM1058v1_genomic	98.3561
ANI_1992_AF_Gauteng_Cattle-Milk-Mastitis-Farm_S125	GCA_002119805.1_ASM211980v1_genomic	87.9084
ANI_1992_AF_Gauteng_Cattle-Milk-Mastitis-Farm_S125	GCA_002119825.1_ASM211982v1_genomic	98.1304
ANI_1992_AF_Gauteng_Cattle-Milk-Mastitis-Farm_S125	GCA_002297525.1_ASM229752v1_genomic	96.3717
ANI_1992_AF_Gauteng_Cattle-Milk-Mastitis-Farm_S125	GCA_002313045.1_ASM231304v1_genomic	75.6384
ANI_1992_AF_Gauteng_Cattle-Milk-Mastitis-Farm_S125	GCA_002742385.2_ASM274238v2_genomic	74.9664
ANI_1992_AF_Gauteng_Cattle-Milk-Mastitis-Farm_S125	GCA_002742395.2_ASM274239v2_genomic	96.6349
ANI_1992_AF_Gauteng_Cattle-Milk-Mastitis-Farm_S125	GCA_002834575.1_ASM283457v1_genomic	98.2461
ANI_1992_AF_Gauteng_Cattle-Milk-Mastitis-Farm_S125	GCA_002834595.1_ASM283459v1_genomic	98.2294
ANI_1992_AF_Gauteng_Cattle-Milk-Mastitis-Farm_S125	GCA_002834615.1_ASM283461v1_genomic	98.2593
ANI_1992_AF_Gauteng_Cattle-Milk-Mastitis-Farm_S125	GCA_002834635.1_ASM283463v1_genomic	98.18
ANI_1992_AF_Gauteng_Cattle-Milk-Mastitis-Farm_S125	GCA_002834665.1_ASM283466v1_genomic	98.0886
ANI_1992_AF_Gauteng_Cattle-Milk-Mastitis-Farm_S125	GCA_002834675.1_ASM283467v1_genomic	98.1891
ANI_1992_AF_Gauteng_Cattle-Milk-Mastitis-Farm_S125	GCA_002834705.1_ASM283470v1_genomic	98.2217
ANI_1992_AF_Gauteng_Cattle-Milk-Mastitis-Farm_S125	GCA_002834725.1_ASM283472v1_genomic	98.2018
ANI_1992_AF_Gauteng_Cattle-Milk-Mastitis-Farm_S125	GCA_002834745.1_ASM283474v1_genomic	98.1568
ANI_1992_AF_Gauteng_Cattle-Milk-Mastitis-Farm_S125	GCA_002834755.1_ASM283475v1_genomic	98.1302
ANI_1992_AF_Gauteng_Cattle-Milk-Mastitis-Farm_S125	GCA_002834765.1_ASM283476v1_genomic	98.2263
ANI_1992_AF_Gauteng_Cattle-Milk-Mastitis-Farm_S125	GCA_002834805.1_ASM283480v1_genomic	98.1656
ANI_1992_AF_Gauteng_Cattle-Milk-Mastitis-Farm_S125	GCA_002834825.1_ASM283482v1_genomic	98.0755
ANI_1992_AF_Gauteng_Cattle-Milk-Mastitis-Farm_S125	GCA_002834845.1_ASM283484v1_genomic	98.2596
ANI_1992_AF_Gauteng_Cattle-Milk-Mastitis-Farm_S125	GCA_002834855.1_ASM283485v1_genomic	98.1499
ANI_1992_AF_Gauteng_Cattle-Milk-Mastitis-Farm_S125	GCA_002834875.1_ASM283487v1_genomic	98.2593
ANI_1992_AF_Gauteng_Cattle-Milk-Mastitis-Farm_S125	GCA_002834905.1_ASM283490v1_genomic	98.1835
ANI_1992_AF_Gauteng_Cattle-Milk-Mastitis-Farm_S125	GCA_002834925.1_ASM283492v1_genomic	98.1455
ANI_1992_AF_Gauteng_Cattle-Milk-Mastitis-Farm_S125	GCA_002834945.1_ASM283494v1_genomic	98.236
ANI_1992_AF_Gauteng_Cattle-Milk-Mastitis-Farm_S125	GCA_002834955.1_ASM283495v1_genomic	98.0926
ANI_1992_AF_Gauteng_Cattle-Milk-Mastitis-Farm_S125	GCA_002834985.1_ASM283498v1_genomic	98.1786
ANI_1992_AF_Gauteng_Cattle-Milk-Mastitis-Farm_S125	GCA_002835005.1_ASM283500v1_genomic	98.2577
ANI_1992_AF_Gauteng_Cattle-Milk-Mastitis-Farm_S125	GCA_002835015.1_ASM283501v1_genomic	98.2328
ANI_1992_AF_Gauteng_Cattle-Milk-Mastitis-Farm_S125	GCA_002835045.1_ASM283504v1_genomic	98.2328
ANI_1992_AF_Gauteng_Cattle-Milk-Mastitis-Farm_S125	GCA_002835265.1_ASM283526v1_genomic	98.2185
ANI_1992_AF_Gauteng_Cattle-Milk-Mastitis-Farm_S125	GCA_002835285.1_ASM283528v1_genomic	98.2145
ANI_1992_AF_Gauteng_Cattle-Milk-Mastitis-Farm_S125	GCA_002835295.1_ASM283529v1_genomic	98.1926
ANI_1992_AF_Gauteng_Cattle-Milk-Mastitis-Farm_S125	GCA_002835305.1_ASM283530v1_genomic	98.2456
ANI_1992_AF_Gauteng_Cattle-Milk-Mastitis-Farm_S125	GCA_002835345.1_ASM283534v1_genomic	98.2264
ANI_1992_AF_Gauteng_Cattle-Milk-Mastitis-Farm_S125	GCA_002835365.1_ASM283536v1_genomic	98.1484
ANI_1992_AF_Gauteng_Cattle-Milk-Mastitis-Farm_S125	GCA_002835385.1_ASM283538v1_genomic	98.2689
ANI_1992_AF_Gauteng_Cattle-Milk-Mastitis-Farm_S125	GCA_002835405.1_ASM283540v1_genomic	98.0266
ANI_1992_AF_Gauteng_Cattle-Milk-Mastitis-Farm_S125	GCA_002835425.1_ASM283542v1_genomic	98.2263
ANI_1992_AF_Gauteng_Cattle-Milk-Mastitis-Farm_S125	GCA_002902665.1_ASM290266v1_genomic	98.4796
ANI_1992_AF_Gauteng_Cattle-Milk-Mastitis-Farm_S125	GCA_003259675.1_ASM325967v1_genomic	75.1871
ANI_1992_AF_Gauteng_Cattle-Milk-Mastitis-Farm_S125	GCA_003259685.1_ASM325968v1_genomic	98.5277
ANI_1992_AF_Gauteng_Cattle-Milk-Mastitis-Farm_S125	GCA_003259695.1_ASM325969v1_genomic	74.7421
ANI_1992_AF_Gauteng_Cattle-Milk-Mastitis-Farm_S125	GCA_003517485.1_ASM351748v1_genomic	98.5442
ANI_1992_AF_Gauteng_Cattle-Milk-Mastitis-Farm_S125	GCA_003627575.1_ASM362757v1_genomic	96.7879
ANI_1992_AF_Gauteng_Cattle-Milk-Mastitis-Farm_S125	GCA_004117835.1_ASM411783v1_genomic	72.3032
ANI_1992_AF_Gauteng_Cattle-Milk-Mastitis-Farm_S125	GCA_004358885.1_ASM435888v1_genomic	74.8548
ANI_1992_AF_Gauteng_Cattle-Milk-Mastitis-Farm_S125	GCA_004359505.1_ASM435950v1_genomic	70.8076
ANI_1992_AF_Gauteng_Cattle-Milk-Mastitis-Farm_S125	GCA_004359515.1_ASM435951v1_genomic	69.9127
ANI_1992_AF_Gauteng_Cattle-Milk-Mastitis-Farm_S125	GCA_004359525.2_ASM435952v2_genomic	70.1795
ANI_1992_AF_Gauteng_Cattle-Milk-Mastitis-Farm_S125	GCA_004359545.1_ASM435954v1_genomic	70.6105
ANI_1992_AF_Gauteng_Cattle-Milk-Mastitis-Farm_S125	GCA_004359575.1_ASM435957v1_genomic	70.2097
ANI_1992_AF_Gauteng_Cattle-Milk-Mastitis-Farm_S125	GCA_004359605.1_ASM435960v1_genomic	87.8361
ANI_1992_AF_Gauteng_Cattle-Milk-Mastitis-Farm_S125	GCA_004359615.1_ASM435961v1_genomic	70.3868
ANI_1992_AF_Gauteng_Cattle-Milk-Mastitis-Farm_S125	GCA_004359625.1_ASM435962v1_genomic	87.8648
ANI_1992_AF_Gauteng_Cattle-Milk-Mastitis-Farm_S125	GCA_004359635.1_ASM435963v1_genomic	88.1233
ANI_1992_AF_Gauteng_Cattle-Milk-Mastitis-Farm_S125	GCA_004359695.1_ASM435969v1_genomic	98.3261
ANI_1992_AF_Gauteng_Cattle-Milk-Mastitis-Farm_S125	GCA_004359705.1_ASM435970v1_genomic	88.2501
ANI_1992_AF_Gauteng_Cattle-Milk-Mastitis-Farm_S125	GCA_004359715.1_ASM435971v1_genomic	98.3036
ANI_1992_AF_Gauteng_Cattle-Milk-Mastitis-Farm_S125	GCA_004359725.1_ASM435972v1_genomic	98.6008
ANI_1992_AF_Gauteng_Cattle-Milk-Mastitis-Farm_S125	GCA_004359735.1_ASM435973v1_genomic	98.1495
ANI_1992_AF_Gauteng_Cattle-Milk-Mastitis-Farm_S125	GCA_004359795.1_ASM435979v1_genomic	74.442
ANI_1992_AF_Gauteng_Cattle-Milk-Mastitis-Farm_S125	GCA_004359805.1_ASM435980v1_genomic	87.8988
ANI_1992_AF_Gauteng_Cattle-Milk-Mastitis-Farm_S125	GCA_004359815.1_ASM435981v1_genomic	74.5553
ANI_1992_AF_Gauteng_Cattle-Milk-Mastitis-Farm_S125	GCA_004359825.1_ASM435982v1_genomic	74.4063
ANI_1992_AF_Gauteng_Cattle-Milk-Mastitis-Farm_S125	GCA_004359835.1_ASM435983v1_genomic	87.8756
ANI_1992_AF_Gauteng_Cattle-Milk-Mastitis-Farm_S125	GCA_004359875.1_ASM435987v1_genomic	87.9269
ANI_1992_AF_Gauteng_Cattle-Milk-Mastitis-Farm_S125	GCA_005706215.1_ASM570621v1_genomic	87.6547
ANI_1992_AF_Gauteng_Cattle-Milk-Mastitis-Farm_S125	GCA_007673225.1_ASM767322v1_genomic	98.6312
ANI_1992_AF_Gauteng_Cattle-Milk-Mastitis-Farm_S125	GCA_011064785.1_ASM1106478v1_genomic	87.7445
ANI_1992_AF_Gauteng_Cattle-Milk-Mastitis-Farm_S125	GCA_011065325.1_ASM1106532v1_genomic	87.7456
ANI_1992_AF_Gauteng_Cattle-Milk-Mastitis-Farm_S125	GCA_014524485.1_ASM1452448v1_genomic	87.5821
ANI_1992_AF_Gauteng_Cattle-Milk-Mastitis-Farm_S125	GCA_014529565.1_ASM1452956v1_genomic	75.2115
ANI_1992_AF_Gauteng_Cattle-Milk-Mastitis-Farm_S125	GCA_014634985.1_ASM1463498v1_genomic	70.7626
ANI_1992_AF_Gauteng_Cattle-Milk-Mastitis-Farm_S125	GCA_016028795.1_ASM1602879v1_genomic	98.5195
ANI_1992_AF_Gauteng_Cattle-Milk-Mastitis-Farm_S125	GCA_016127075.1_ASM1612707v1_genomic	98.2791
ANI_1992_AF_Gauteng_Cattle-Milk-Mastitis-Farm_S125	GCA_016865215.1_ASM1686521v1_genomic	74.8933
ANI_1992_AF_Gauteng_Cattle-Milk-Mastitis-Farm_S125	GCA_017893605.1_ASM1789360v1_genomic	87.7188
ANI_1992_AF_Gauteng_Cattle-Milk-Mastitis-Farm_S125	GCA_018107745.1_ASM1810774v1_genomic	96.7879
ANI_1992_AF_Gauteng_Cattle-Milk-Mastitis-Farm_S125	GCA_018278985.1_ASM1827898v1_genomic	87.7946
ANI_1992_AF_Gauteng_Cattle-Milk-Mastitis-Farm_S125	GCA_019357515.1_ASM1935751v1_genomic	98.0257
ANI_1992_AF_Gauteng_Cattle-Milk-Mastitis-Farm_S125	GCA_019357535.1_ASM1935753v1_genomic	94.4356
ANI_1992_AF_Gauteng_Cattle-Milk-Mastitis-Farm_S125	GCA_019357555.1_ASM1935755v1_genomic	97.8648
ANI_1992_AF_Gauteng_Cattle-Milk-Mastitis-Farm_S125	GCA_019357575.1_ASM1935757v1_genomic	75.2604
ANI_1992_AF_Gauteng_Cattle-Milk-Mastitis-Farm_S125	GCA_019357695.1_ASM1935769v1_genomic	75.2729
ANI_1992_AF_Gauteng_Cattle-Milk-Mastitis-Farm_S125	GCA_019378895.1_ASM1937889v1_genomic	94.4341
ANI_1992_AF_Gauteng_Cattle-Milk-Mastitis-Farm_S125	GCA_019788685.1_ASM1978868v1_genomic	94.426
ANI_1992_AF_Gauteng_Cattle-Milk-Mastitis-Farm_S125	GCA_020097015.1_ASM2009701v1_genomic	80.0988
ANI_1992_AF_Gauteng_Cattle-Milk-Mastitis-Farm_S125	GCA_020097035.1_ASM2009703v1_genomic	80.2498
ANI_1992_AF_Gauteng_Cattle-Milk-Mastitis-Farm_S125	GCA_020097055.1_ASM2009705v1_genomic	80.3001
ANI_1992_AF_Gauteng_Cattle-Milk-Mastitis-Farm_S125	GCA_020097075.1_ASM2009707v1_genomic	80.3436
ANI_1992_AF_Gauteng_Cattle-Milk-Mastitis-Farm_S125	GCA_020097095.1_ASM2009709v1_genomic	80.3595
ANI_1992_AF_Gauteng_Cattle-Milk-Mastitis-Farm_S125	GCA_020097115.1_ASM2009711v1_genomic	80.4701
ANI_1992_AF_Gauteng_Cattle-Milk-Mastitis-Farm_S125	GCA_020097135.1_ASM2009713v1_genomic	80.3082
ANI_1992_AF_Gauteng_Cattle-Milk-Mastitis-Farm_S125	GCA_021366795.1_ASM2136679v1_genomic	73.9288
ANI_1992_AF_Gauteng_Cattle-Milk-Mastitis-Farm_S125	GCA_021650955.1_ASM2165095v1_genomic	88.0853
ANI_1992_AF_Gauteng_Cattle-Milk-Mastitis-Farm_S125	GCA_022343705.1_ASM2234370v1_genomic	70.3383
ANI_1992_AF_Gauteng_Cattle-Milk-Mastitis-Farm_S125	GCA_022343725.1_ASM2234372v1_genomic	70.8296
ANI_1992_AF_Gauteng_Cattle-Milk-Mastitis-Farm_S125	GCA_022347105.1_ASM2234710v1_genomic	74.6093
ANI_1992_AF_Gauteng_Cattle-Milk-Mastitis-Farm_S125	GCA_022808015.1_ASM2280801v1_genomic	80.5368
ANI_1992_AF_Gauteng_Cattle-Milk-Mastitis-Farm_S125	GCA_023910585.1_ASM2391058v1_genomic	87.7422
ANI_1992_AF_Gauteng_Cattle-Milk-Mastitis-Farm_S125	GCA_900453015.1_52488_C09_genomic	98.3228
ANI_1992_AF_Gauteng_Cattle-Milk-Mastitis-Farm_S125	GCA_902109475.1_40677_C02_genomic	98.2435
FOO_2015_AF_FreeState_Cattle-ProcessedMeat-Patties-RetailOutlet_S135	ANI_1991_AF_Gauteng_Cattle-Milk-Mastitis-Farm_S99	99.185
FOO_2015_AF_FreeState_Cattle-ProcessedMeat-Patties-RetailOutlet_S135	ANI_1992_AF_Gauteng_Cattle-Milk-Mastitis-Farm_S125	98.5769
FOO_2015_AF_FreeState_Cattle-ProcessedMeat-Patties-RetailOutlet_S135	FOO_2015_AF_FreeState_Cattle-ProcessedMeat-Patties-RetailOutlet_S135	100
FOO_2015_AF_FreeState_Cattle-ProcessedMeat-Patties-RetailOutlet_S135	FOO_2015_AF_Gauteng_Cattle-ProcessedMeat-Mince-Butchery_S139	97.8901
FOO_2015_AF_FreeState_Cattle-ProcessedMeat-Patties-RetailOutlet_S135	FOO_2015_AF_Gauteng_Cattle-RTE-Biltong-RetailOutlet_S120	99.4319
FOO_2015_AF_FreeState_Cattle-ProcessedMeat-Patties-RetailOutlet_S135	FOO_2015_AF_Limpopo_Cattle-RTE-Biltong-RetailOutlet_S115	94.4223
FOO_2015_AF_FreeState_Cattle-ProcessedMeat-Patties-RetailOutlet_S135	GCA_000010585.1_ASM1058v1_genomic	98.2951
FOO_2015_AF_FreeState_Cattle-ProcessedMeat-Patties-RetailOutlet_S135	GCA_002119805.1_ASM211980v1_genomic	87.9382
FOO_2015_AF_FreeState_Cattle-ProcessedMeat-Patties-RetailOutlet_S135	GCA_002119825.1_ASM211982v1_genomic	98.2029
FOO_2015_AF_FreeState_Cattle-ProcessedMeat-Patties-RetailOutlet_S135	GCA_002297525.1_ASM229752v1_genomic	96.5087
FOO_2015_AF_FreeState_Cattle-ProcessedMeat-Patties-RetailOutlet_S135	GCA_002313045.1_ASM231304v1_genomic	75.375
FOO_2015_AF_FreeState_Cattle-ProcessedMeat-Patties-RetailOutlet_S135	GCA_002742385.2_ASM274238v2_genomic	74.7744
FOO_2015_AF_FreeState_Cattle-ProcessedMeat-Patties-RetailOutlet_S135	GCA_002742395.2_ASM274239v2_genomic	96.5826
FOO_2015_AF_FreeState_Cattle-ProcessedMeat-Patties-RetailOutlet_S135	GCA_002834575.1_ASM283457v1_genomic	98.1564
FOO_2015_AF_FreeState_Cattle-ProcessedMeat-Patties-RetailOutlet_S135	GCA_002834595.1_ASM283459v1_genomic	98.177
FOO_2015_AF_FreeState_Cattle-ProcessedMeat-Patties-RetailOutlet_S135	GCA_002834615.1_ASM283461v1_genomic	98.3795
FOO_2015_AF_FreeState_Cattle-ProcessedMeat-Patties-RetailOutlet_S135	GCA_002834635.1_ASM283463v1_genomic	98.1157
FOO_2015_AF_FreeState_Cattle-ProcessedMeat-Patties-RetailOutlet_S135	GCA_002834665.1_ASM283466v1_genomic	98.0405
FOO_2015_AF_FreeState_Cattle-ProcessedMeat-Patties-RetailOutlet_S135	GCA_002834675.1_ASM283467v1_genomic	97.9687
FOO_2015_AF_FreeState_Cattle-ProcessedMeat-Patties-RetailOutlet_S135	GCA_002834705.1_ASM283470v1_genomic	98.1422
FOO_2015_AF_FreeState_Cattle-ProcessedMeat-Patties-RetailOutlet_S135	GCA_002834725.1_ASM283472v1_genomic	98.043
FOO_2015_AF_FreeState_Cattle-ProcessedMeat-Patties-RetailOutlet_S135	GCA_002834745.1_ASM283474v1_genomic	98.1801
FOO_2015_AF_FreeState_Cattle-ProcessedMeat-Patties-RetailOutlet_S135	GCA_002834755.1_ASM283475v1_genomic	98.1574
FOO_2015_AF_FreeState_Cattle-ProcessedMeat-Patties-RetailOutlet_S135	GCA_002834765.1_ASM283476v1_genomic	98.0645
FOO_2015_AF_FreeState_Cattle-ProcessedMeat-Patties-RetailOutlet_S135	GCA_002834805.1_ASM283480v1_genomic	98.2531
FOO_2015_AF_FreeState_Cattle-ProcessedMeat-Patties-RetailOutlet_S135	GCA_002834825.1_ASM283482v1_genomic	98.0773
FOO_2015_AF_FreeState_Cattle-ProcessedMeat-Patties-RetailOutlet_S135	GCA_002834845.1_ASM283484v1_genomic	98.1217
FOO_2015_AF_FreeState_Cattle-ProcessedMeat-Patties-RetailOutlet_S135	GCA_002834855.1_ASM283485v1_genomic	98.1363
FOO_2015_AF_FreeState_Cattle-ProcessedMeat-Patties-RetailOutlet_S135	GCA_002834875.1_ASM283487v1_genomic	98.1246
FOO_2015_AF_FreeState_Cattle-ProcessedMeat-Patties-RetailOutlet_S135	GCA_002834905.1_ASM283490v1_genomic	98.0263
FOO_2015_AF_FreeState_Cattle-ProcessedMeat-Patties-RetailOutlet_S135	GCA_002834925.1_ASM283492v1_genomic	98.1004
FOO_2015_AF_FreeState_Cattle-ProcessedMeat-Patties-RetailOutlet_S135	GCA_002834945.1_ASM283494v1_genomic	98.0145
FOO_2015_AF_FreeState_Cattle-ProcessedMeat-Patties-RetailOutlet_S135	GCA_002834955.1_ASM283495v1_genomic	98.1314
FOO_2015_AF_FreeState_Cattle-ProcessedMeat-Patties-RetailOutlet_S135	GCA_002834985.1_ASM283498v1_genomic	98.0059
FOO_2015_AF_FreeState_Cattle-ProcessedMeat-Patties-RetailOutlet_S135	GCA_002835005.1_ASM283500v1_genomic	98.1962
FOO_2015_AF_FreeState_Cattle-ProcessedMeat-Patties-RetailOutlet_S135	GCA_002835015.1_ASM283501v1_genomic	98.0393
FOO_2015_AF_FreeState_Cattle-ProcessedMeat-Patties-RetailOutlet_S135	GCA_002835045.1_ASM283504v1_genomic	98.0752
FOO_2015_AF_FreeState_Cattle-ProcessedMeat-Patties-RetailOutlet_S135	GCA_002835265.1_ASM283526v1_genomic	98.0642
FOO_2015_AF_FreeState_Cattle-ProcessedMeat-Patties-RetailOutlet_S135	GCA_002835285.1_ASM283528v1_genomic	98.1745
FOO_2015_AF_FreeState_Cattle-ProcessedMeat-Patties-RetailOutlet_S135	GCA_002835295.1_ASM283529v1_genomic	98.2627
FOO_2015_AF_FreeState_Cattle-ProcessedMeat-Patties-RetailOutlet_S135	GCA_002835305.1_ASM283530v1_genomic	98.0518
FOO_2015_AF_FreeState_Cattle-ProcessedMeat-Patties-RetailOutlet_S135	GCA_002835345.1_ASM283534v1_genomic	98.0553
FOO_2015_AF_FreeState_Cattle-ProcessedMeat-Patties-RetailOutlet_S135	GCA_002835365.1_ASM283536v1_genomic	98.1667
FOO_2015_AF_FreeState_Cattle-ProcessedMeat-Patties-RetailOutlet_S135	GCA_002835385.1_ASM283538v1_genomic	98.1454
FOO_2015_AF_FreeState_Cattle-ProcessedMeat-Patties-RetailOutlet_S135	GCA_002835405.1_ASM283540v1_genomic	97.938
FOO_2015_AF_FreeState_Cattle-ProcessedMeat-Patties-RetailOutlet_S135	GCA_002835425.1_ASM283542v1_genomic	97.9779
FOO_2015_AF_FreeState_Cattle-ProcessedMeat-Patties-RetailOutlet_S135	GCA_002902665.1_ASM290266v1_genomic	98.4397
FOO_2015_AF_FreeState_Cattle-ProcessedMeat-Patties-RetailOutlet_S135	GCA_003259675.1_ASM325967v1_genomic	74.8237
FOO_2015_AF_FreeState_Cattle-ProcessedMeat-Patties-RetailOutlet_S135	GCA_003259685.1_ASM325968v1_genomic	98.4554
FOO_2015_AF_FreeState_Cattle-ProcessedMeat-Patties-RetailOutlet_S135	GCA_003259695.1_ASM325969v1_genomic	74.608
FOO_2015_AF_FreeState_Cattle-ProcessedMeat-Patties-RetailOutlet_S135	GCA_003517485.1_ASM351748v1_genomic	98.4342
FOO_2015_AF_FreeState_Cattle-ProcessedMeat-Patties-RetailOutlet_S135	GCA_003627575.1_ASM362757v1_genomic	96.7976
FOO_2015_AF_FreeState_Cattle-ProcessedMeat-Patties-RetailOutlet_S135	GCA_004117835.1_ASM411783v1_genomic	72.3478
FOO_2015_AF_FreeState_Cattle-ProcessedMeat-Patties-RetailOutlet_S135	GCA_004358885.1_ASM435888v1_genomic	74.8645
FOO_2015_AF_FreeState_Cattle-ProcessedMeat-Patties-RetailOutlet_S135	GCA_004359505.1_ASM435950v1_genomic	70.4674
FOO_2015_AF_FreeState_Cattle-ProcessedMeat-Patties-RetailOutlet_S135	GCA_004359515.1_ASM435951v1_genomic	69.9158
FOO_2015_AF_FreeState_Cattle-ProcessedMeat-Patties-RetailOutlet_S135	GCA_004359525.2_ASM435952v2_genomic	70.0432
FOO_2015_AF_FreeState_Cattle-ProcessedMeat-Patties-RetailOutlet_S135	GCA_004359545.1_ASM435954v1_genomic	70.5132
FOO_2015_AF_FreeState_Cattle-ProcessedMeat-Patties-RetailOutlet_S135	GCA_004359575.1_ASM435957v1_genomic	70.0011
FOO_2015_AF_FreeState_Cattle-ProcessedMeat-Patties-RetailOutlet_S135	GCA_004359605.1_ASM435960v1_genomic	87.9493
FOO_2015_AF_FreeState_Cattle-ProcessedMeat-Patties-RetailOutlet_S135	GCA_004359615.1_ASM435961v1_genomic	70.6052
FOO_2015_AF_FreeState_Cattle-ProcessedMeat-Patties-RetailOutlet_S135	GCA_004359625.1_ASM435962v1_genomic	87.9312
FOO_2015_AF_FreeState_Cattle-ProcessedMeat-Patties-RetailOutlet_S135	GCA_004359635.1_ASM435963v1_genomic	87.9886
FOO_2015_AF_FreeState_Cattle-ProcessedMeat-Patties-RetailOutlet_S135	GCA_004359695.1_ASM435969v1_genomic	98.3887
FOO_2015_AF_FreeState_Cattle-ProcessedMeat-Patties-RetailOutlet_S135	GCA_004359705.1_ASM435970v1_genomic	88.377
FOO_2015_AF_FreeState_Cattle-ProcessedMeat-Patties-RetailOutlet_S135	GCA_004359715.1_ASM435971v1_genomic	98.2466
FOO_2015_AF_FreeState_Cattle-ProcessedMeat-Patties-RetailOutlet_S135	GCA_004359725.1_ASM435972v1_genomic	98.3373
FOO_2015_AF_FreeState_Cattle-ProcessedMeat-Patties-RetailOutlet_S135	GCA_004359735.1_ASM435973v1_genomic	98.1153
FOO_2015_AF_FreeState_Cattle-ProcessedMeat-Patties-RetailOutlet_S135	GCA_004359795.1_ASM435979v1_genomic	74.6025
FOO_2015_AF_FreeState_Cattle-ProcessedMeat-Patties-RetailOutlet_S135	GCA_004359805.1_ASM435980v1_genomic	87.9662
FOO_2015_AF_FreeState_Cattle-ProcessedMeat-Patties-RetailOutlet_S135	GCA_004359815.1_ASM435981v1_genomic	74.545
FOO_2015_AF_FreeState_Cattle-ProcessedMeat-Patties-RetailOutlet_S135	GCA_004359825.1_ASM435982v1_genomic	74.6505
FOO_2015_AF_FreeState_Cattle-ProcessedMeat-Patties-RetailOutlet_S135	GCA_004359835.1_ASM435983v1_genomic	87.8856
FOO_2015_AF_FreeState_Cattle-ProcessedMeat-Patties-RetailOutlet_S135	GCA_004359875.1_ASM435987v1_genomic	88.009
FOO_2015_AF_FreeState_Cattle-ProcessedMeat-Patties-RetailOutlet_S135	GCA_005706215.1_ASM570621v1_genomic	87.878
FOO_2015_AF_FreeState_Cattle-ProcessedMeat-Patties-RetailOutlet_S135	GCA_007673225.1_ASM767322v1_genomic	99.3023
FOO_2015_AF_FreeState_Cattle-ProcessedMeat-Patties-RetailOutlet_S135	GCA_011064785.1_ASM1106478v1_genomic	87.7049
FOO_2015_AF_FreeState_Cattle-ProcessedMeat-Patties-RetailOutlet_S135	GCA_011065325.1_ASM1106532v1_genomic	87.712
FOO_2015_AF_FreeState_Cattle-ProcessedMeat-Patties-RetailOutlet_S135	GCA_014524485.1_ASM1452448v1_genomic	87.7194
FOO_2015_AF_FreeState_Cattle-ProcessedMeat-Patties-RetailOutlet_S135	GCA_014529565.1_ASM1452956v1_genomic	75.1067
FOO_2015_AF_FreeState_Cattle-ProcessedMeat-Patties-RetailOutlet_S135	GCA_014634985.1_ASM1463498v1_genomic	70.7112
FOO_2015_AF_FreeState_Cattle-ProcessedMeat-Patties-RetailOutlet_S135	GCA_016028795.1_ASM1602879v1_genomic	98.4413
FOO_2015_AF_FreeState_Cattle-ProcessedMeat-Patties-RetailOutlet_S135	GCA_016127075.1_ASM1612707v1_genomic	98.3124
FOO_2015_AF_FreeState_Cattle-ProcessedMeat-Patties-RetailOutlet_S135	GCA_016865215.1_ASM1686521v1_genomic	74.6702
FOO_2015_AF_FreeState_Cattle-ProcessedMeat-Patties-RetailOutlet_S135	GCA_017893605.1_ASM1789360v1_genomic	87.8005
FOO_2015_AF_FreeState_Cattle-ProcessedMeat-Patties-RetailOutlet_S135	GCA_018107745.1_ASM1810774v1_genomic	96.7976
FOO_2015_AF_FreeState_Cattle-ProcessedMeat-Patties-RetailOutlet_S135	GCA_018278985.1_ASM1827898v1_genomic	87.7993
FOO_2015_AF_FreeState_Cattle-ProcessedMeat-Patties-RetailOutlet_S135	GCA_019357515.1_ASM1935751v1_genomic	98.0235
FOO_2015_AF_FreeState_Cattle-ProcessedMeat-Patties-RetailOutlet_S135	GCA_019357535.1_ASM1935753v1_genomic	94.3678
FOO_2015_AF_FreeState_Cattle-ProcessedMeat-Patties-RetailOutlet_S135	GCA_019357555.1_ASM1935755v1_genomic	97.9181
FOO_2015_AF_FreeState_Cattle-ProcessedMeat-Patties-RetailOutlet_S135	GCA_019357575.1_ASM1935757v1_genomic	75.0604
FOO_2015_AF_FreeState_Cattle-ProcessedMeat-Patties-RetailOutlet_S135	GCA_019357695.1_ASM1935769v1_genomic	75.0936
FOO_2015_AF_FreeState_Cattle-ProcessedMeat-Patties-RetailOutlet_S135	GCA_019378895.1_ASM1937889v1_genomic	94.3566
FOO_2015_AF_FreeState_Cattle-ProcessedMeat-Patties-RetailOutlet_S135	GCA_019788685.1_ASM1978868v1_genomic	94.3537
FOO_2015_AF_FreeState_Cattle-ProcessedMeat-Patties-RetailOutlet_S135	GCA_020097015.1_ASM2009701v1_genomic	80.4011
FOO_2015_AF_FreeState_Cattle-ProcessedMeat-Patties-RetailOutlet_S135	GCA_020097035.1_ASM2009703v1_genomic	80.1636
FOO_2015_AF_FreeState_Cattle-ProcessedMeat-Patties-RetailOutlet_S135	GCA_020097055.1_ASM2009705v1_genomic	80.3949
FOO_2015_AF_FreeState_Cattle-ProcessedMeat-Patties-RetailOutlet_S135	GCA_020097075.1_ASM2009707v1_genomic	80.1074
FOO_2015_AF_FreeState_Cattle-ProcessedMeat-Patties-RetailOutlet_S135	GCA_020097095.1_ASM2009709v1_genomic	80.1328
FOO_2015_AF_FreeState_Cattle-ProcessedMeat-Patties-RetailOutlet_S135	GCA_020097115.1_ASM2009711v1_genomic	80.274
FOO_2015_AF_FreeState_Cattle-ProcessedMeat-Patties-RetailOutlet_S135	GCA_020097135.1_ASM2009713v1_genomic	80.1831
FOO_2015_AF_FreeState_Cattle-ProcessedMeat-Patties-RetailOutlet_S135	GCA_021366795.1_ASM2136679v1_genomic	73.7456
FOO_2015_AF_FreeState_Cattle-ProcessedMeat-Patties-RetailOutlet_S135	GCA_021650955.1_ASM2165095v1_genomic	87.9885
FOO_2015_AF_FreeState_Cattle-ProcessedMeat-Patties-RetailOutlet_S135	GCA_022343705.1_ASM2234370v1_genomic	70.1836
FOO_2015_AF_FreeState_Cattle-ProcessedMeat-Patties-RetailOutlet_S135	GCA_022343725.1_ASM2234372v1_genomic	70.4875
FOO_2015_AF_FreeState_Cattle-ProcessedMeat-Patties-RetailOutlet_S135	GCA_022347105.1_ASM2234710v1_genomic	74.4932
FOO_2015_AF_FreeState_Cattle-ProcessedMeat-Patties-RetailOutlet_S135	GCA_022808015.1_ASM2280801v1_genomic	80.3921
FOO_2015_AF_FreeState_Cattle-ProcessedMeat-Patties-RetailOutlet_S135	GCA_023910585.1_ASM2391058v1_genomic	87.7871
FOO_2015_AF_FreeState_Cattle-ProcessedMeat-Patties-RetailOutlet_S135	GCA_900453015.1_52488_C09_genomic	98.3148
FOO_2015_AF_FreeState_Cattle-ProcessedMeat-Patties-RetailOutlet_S135	GCA_902109475.1_40677_C02_genomic	98.1609
FOO_2015_AF_Gauteng_Cattle-ProcessedMeat-Mince-Butchery_S139	ANI_1991_AF_Gauteng_Cattle-Milk-Mastitis-Farm_S99	97.8605
FOO_2015_AF_Gauteng_Cattle-ProcessedMeat-Mince-Butchery_S139	ANI_1992_AF_Gauteng_Cattle-Milk-Mastitis-Farm_S125	97.8782
FOO_2015_AF_Gauteng_Cattle-ProcessedMeat-Mince-Butchery_S139	FOO_2015_AF_FreeState_Cattle-ProcessedMeat-Patties-RetailOutlet_S135	97.8901
FOO_2015_AF_Gauteng_Cattle-ProcessedMeat-Mince-Butchery_S139	FOO_2015_AF_Gauteng_Cattle-ProcessedMeat-Mince-Butchery_S139	100
FOO_2015_AF_Gauteng_Cattle-ProcessedMeat-Mince-Butchery_S139	FOO_2015_AF_Gauteng_Cattle-RTE-Biltong-RetailOutlet_S120	97.8641
FOO_2015_AF_Gauteng_Cattle-ProcessedMeat-Mince-Butchery_S139	FOO_2015_AF_Limpopo_Cattle-RTE-Biltong-RetailOutlet_S115	94.751
FOO_2015_AF_Gauteng_Cattle-ProcessedMeat-Mince-Butchery_S139	GCA_000010585.1_ASM1058v1_genomic	98.0342
FOO_2015_AF_Gauteng_Cattle-ProcessedMeat-Mince-Butchery_S139	GCA_002119805.1_ASM211980v1_genomic	87.7923
FOO_2015_AF_Gauteng_Cattle-ProcessedMeat-Mince-Butchery_S139	GCA_002119825.1_ASM211982v1_genomic	98.1566
FOO_2015_AF_Gauteng_Cattle-ProcessedMeat-Mince-Butchery_S139	GCA_002297525.1_ASM229752v1_genomic	96.6074
FOO_2015_AF_Gauteng_Cattle-ProcessedMeat-Mince-Butchery_S139	GCA_002313045.1_ASM231304v1_genomic	75.4514
FOO_2015_AF_Gauteng_Cattle-ProcessedMeat-Mince-Butchery_S139	GCA_002742385.2_ASM274238v2_genomic	74.9761
FOO_2015_AF_Gauteng_Cattle-ProcessedMeat-Mince-Butchery_S139	GCA_002742395.2_ASM274239v2_genomic	96.7704
FOO_2015_AF_Gauteng_Cattle-ProcessedMeat-Mince-Butchery_S139	GCA_002834575.1_ASM283457v1_genomic	98.1096
FOO_2015_AF_Gauteng_Cattle-ProcessedMeat-Mince-Butchery_S139	GCA_002834595.1_ASM283459v1_genomic	98.1798
FOO_2015_AF_Gauteng_Cattle-ProcessedMeat-Mince-Butchery_S139	GCA_002834615.1_ASM283461v1_genomic	97.7988
FOO_2015_AF_Gauteng_Cattle-ProcessedMeat-Mince-Butchery_S139	GCA_002834635.1_ASM283463v1_genomic	98.2065
FOO_2015_AF_Gauteng_Cattle-ProcessedMeat-Mince-Butchery_S139	GCA_002834665.1_ASM283466v1_genomic	98.2373
FOO_2015_AF_Gauteng_Cattle-ProcessedMeat-Mince-Butchery_S139	GCA_002834675.1_ASM283467v1_genomic	98.1663
FOO_2015_AF_Gauteng_Cattle-ProcessedMeat-Mince-Butchery_S139	GCA_002834705.1_ASM283470v1_genomic	98.202
FOO_2015_AF_Gauteng_Cattle-ProcessedMeat-Mince-Butchery_S139	GCA_002834725.1_ASM283472v1_genomic	98.185
FOO_2015_AF_Gauteng_Cattle-ProcessedMeat-Mince-Butchery_S139	GCA_002834745.1_ASM283474v1_genomic	98.137
FOO_2015_AF_Gauteng_Cattle-ProcessedMeat-Mince-Butchery_S139	GCA_002834755.1_ASM283475v1_genomic	98.1623
FOO_2015_AF_Gauteng_Cattle-ProcessedMeat-Mince-Butchery_S139	GCA_002834765.1_ASM283476v1_genomic	98.1117
FOO_2015_AF_Gauteng_Cattle-ProcessedMeat-Mince-Butchery_S139	GCA_002834805.1_ASM283480v1_genomic	97.8084
FOO_2015_AF_Gauteng_Cattle-ProcessedMeat-Mince-Butchery_S139	GCA_002834825.1_ASM283482v1_genomic	98.1038
FOO_2015_AF_Gauteng_Cattle-ProcessedMeat-Mince-Butchery_S139	GCA_002834845.1_ASM283484v1_genomic	98.0976
FOO_2015_AF_Gauteng_Cattle-ProcessedMeat-Mince-Butchery_S139	GCA_002834855.1_ASM283485v1_genomic	98.1937
FOO_2015_AF_Gauteng_Cattle-ProcessedMeat-Mince-Butchery_S139	GCA_002834875.1_ASM283487v1_genomic	98.1637
FOO_2015_AF_Gauteng_Cattle-ProcessedMeat-Mince-Butchery_S139	GCA_002834905.1_ASM283490v1_genomic	98.184
FOO_2015_AF_Gauteng_Cattle-ProcessedMeat-Mince-Butchery_S139	GCA_002834925.1_ASM283492v1_genomic	98.1938
FOO_2015_AF_Gauteng_Cattle-ProcessedMeat-Mince-Butchery_S139	GCA_002834945.1_ASM283494v1_genomic	98.2268
FOO_2015_AF_Gauteng_Cattle-ProcessedMeat-Mince-Butchery_S139	GCA_002834955.1_ASM283495v1_genomic	98.1714
FOO_2015_AF_Gauteng_Cattle-ProcessedMeat-Mince-Butchery_S139	GCA_002834985.1_ASM283498v1_genomic	98.144
FOO_2015_AF_Gauteng_Cattle-ProcessedMeat-Mince-Butchery_S139	GCA_002835005.1_ASM283500v1_genomic	98.144
FOO_2015_AF_Gauteng_Cattle-ProcessedMeat-Mince-Butchery_S139	GCA_002835015.1_ASM283501v1_genomic	98.1604
FOO_2015_AF_Gauteng_Cattle-ProcessedMeat-Mince-Butchery_S139	GCA_002835045.1_ASM283504v1_genomic	98.1211
FOO_2015_AF_Gauteng_Cattle-ProcessedMeat-Mince-Butchery_S139	GCA_002835265.1_ASM283526v1_genomic	98.2494
FOO_2015_AF_Gauteng_Cattle-ProcessedMeat-Mince-Butchery_S139	GCA_002835285.1_ASM283528v1_genomic	98.1771
FOO_2015_AF_Gauteng_Cattle-ProcessedMeat-Mince-Butchery_S139	GCA_002835295.1_ASM283529v1_genomic	97.8069
FOO_2015_AF_Gauteng_Cattle-ProcessedMeat-Mince-Butchery_S139	GCA_002835305.1_ASM283530v1_genomic	98.1779
FOO_2015_AF_Gauteng_Cattle-ProcessedMeat-Mince-Butchery_S139	GCA_002835345.1_ASM283534v1_genomic	98.1771
FOO_2015_AF_Gauteng_Cattle-ProcessedMeat-Mince-Butchery_S139	GCA_002835365.1_ASM283536v1_genomic	98.1431
FOO_2015_AF_Gauteng_Cattle-ProcessedMeat-Mince-Butchery_S139	GCA_002835385.1_ASM283538v1_genomic	98.1515
FOO_2015_AF_Gauteng_Cattle-ProcessedMeat-Mince-Butchery_S139	GCA_002835405.1_ASM283540v1_genomic	98.1926
FOO_2015_AF_Gauteng_Cattle-ProcessedMeat-Mince-Butchery_S139	GCA_002835425.1_ASM283542v1_genomic	98.0957
FOO_2015_AF_Gauteng_Cattle-ProcessedMeat-Mince-Butchery_S139	GCA_002902665.1_ASM290266v1_genomic	97.9008
FOO_2015_AF_Gauteng_Cattle-ProcessedMeat-Mince-Butchery_S139	GCA_003259675.1_ASM325967v1_genomic	75.3548
FOO_2015_AF_Gauteng_Cattle-ProcessedMeat-Mince-Butchery_S139	GCA_003259685.1_ASM325968v1_genomic	97.9585
FOO_2015_AF_Gauteng_Cattle-ProcessedMeat-Mince-Butchery_S139	GCA_003259695.1_ASM325969v1_genomic	74.669
FOO_2015_AF_Gauteng_Cattle-ProcessedMeat-Mince-Butchery_S139	GCA_003517485.1_ASM351748v1_genomic	97.9664
FOO_2015_AF_Gauteng_Cattle-ProcessedMeat-Mince-Butchery_S139	GCA_003627575.1_ASM362757v1_genomic	96.7698
FOO_2015_AF_Gauteng_Cattle-ProcessedMeat-Mince-Butchery_S139	GCA_004117835.1_ASM411783v1_genomic	72.0718
FOO_2015_AF_Gauteng_Cattle-ProcessedMeat-Mince-Butchery_S139	GCA_004358885.1_ASM435888v1_genomic	75.0089
FOO_2015_AF_Gauteng_Cattle-ProcessedMeat-Mince-Butchery_S139	GCA_004359505.1_ASM435950v1_genomic	70.8554
FOO_2015_AF_Gauteng_Cattle-ProcessedMeat-Mince-Butchery_S139	GCA_004359515.1_ASM435951v1_genomic	70.0465
FOO_2015_AF_Gauteng_Cattle-ProcessedMeat-Mince-Butchery_S139	GCA_004359525.2_ASM435952v2_genomic	70.3047
FOO_2015_AF_Gauteng_Cattle-ProcessedMeat-Mince-Butchery_S139	GCA_004359545.1_ASM435954v1_genomic	70.4887
FOO_2015_AF_Gauteng_Cattle-ProcessedMeat-Mince-Butchery_S139	GCA_004359575.1_ASM435957v1_genomic	69.9234
FOO_2015_AF_Gauteng_Cattle-ProcessedMeat-Mince-Butchery_S139	GCA_004359605.1_ASM435960v1_genomic	88.0606
FOO_2015_AF_Gauteng_Cattle-ProcessedMeat-Mince-Butchery_S139	GCA_004359615.1_ASM435961v1_genomic	70.8903
FOO_2015_AF_Gauteng_Cattle-ProcessedMeat-Mince-Butchery_S139	GCA_004359625.1_ASM435962v1_genomic	88.0101
FOO_2015_AF_Gauteng_Cattle-ProcessedMeat-Mince-Butchery_S139	GCA_004359635.1_ASM435963v1_genomic	87.6711
FOO_2015_AF_Gauteng_Cattle-ProcessedMeat-Mince-Butchery_S139	GCA_004359695.1_ASM435969v1_genomic	97.8817
FOO_2015_AF_Gauteng_Cattle-ProcessedMeat-Mince-Butchery_S139	GCA_004359705.1_ASM435970v1_genomic	88.2721
FOO_2015_AF_Gauteng_Cattle-ProcessedMeat-Mince-Butchery_S139	GCA_004359715.1_ASM435971v1_genomic	97.999
FOO_2015_AF_Gauteng_Cattle-ProcessedMeat-Mince-Butchery_S139	GCA_004359725.1_ASM435972v1_genomic	97.8806
FOO_2015_AF_Gauteng_Cattle-ProcessedMeat-Mince-Butchery_S139	GCA_004359735.1_ASM435973v1_genomic	98.0987
FOO_2015_AF_Gauteng_Cattle-ProcessedMeat-Mince-Butchery_S139	GCA_004359795.1_ASM435979v1_genomic	74.7602
FOO_2015_AF_Gauteng_Cattle-ProcessedMeat-Mince-Butchery_S139	GCA_004359805.1_ASM435980v1_genomic	87.8692
FOO_2015_AF_Gauteng_Cattle-ProcessedMeat-Mince-Butchery_S139	GCA_004359815.1_ASM435981v1_genomic	74.6594
FOO_2015_AF_Gauteng_Cattle-ProcessedMeat-Mince-Butchery_S139	GCA_004359825.1_ASM435982v1_genomic	74.7341
FOO_2015_AF_Gauteng_Cattle-ProcessedMeat-Mince-Butchery_S139	GCA_004359835.1_ASM435983v1_genomic	87.8961
FOO_2015_AF_Gauteng_Cattle-ProcessedMeat-Mince-Butchery_S139	GCA_004359875.1_ASM435987v1_genomic	88.057
FOO_2015_AF_Gauteng_Cattle-ProcessedMeat-Mince-Butchery_S139	GCA_005706215.1_ASM570621v1_genomic	87.6357
FOO_2015_AF_Gauteng_Cattle-ProcessedMeat-Mince-Butchery_S139	GCA_007673225.1_ASM767322v1_genomic	97.7775
FOO_2015_AF_Gauteng_Cattle-ProcessedMeat-Mince-Butchery_S139	GCA_011064785.1_ASM1106478v1_genomic	87.6487
FOO_2015_AF_Gauteng_Cattle-ProcessedMeat-Mince-Butchery_S139	GCA_011065325.1_ASM1106532v1_genomic	87.8764
FOO_2015_AF_Gauteng_Cattle-ProcessedMeat-Mince-Butchery_S139	GCA_014524485.1_ASM1452448v1_genomic	87.8424
FOO_2015_AF_Gauteng_Cattle-ProcessedMeat-Mince-Butchery_S139	GCA_014529565.1_ASM1452956v1_genomic	75.4599
FOO_2015_AF_Gauteng_Cattle-ProcessedMeat-Mince-Butchery_S139	GCA_014634985.1_ASM1463498v1_genomic	70.8374
FOO_2015_AF_Gauteng_Cattle-ProcessedMeat-Mince-Butchery_S139	GCA_016028795.1_ASM1602879v1_genomic	97.9584
FOO_2015_AF_Gauteng_Cattle-ProcessedMeat-Mince-Butchery_S139	GCA_016127075.1_ASM1612707v1_genomic	97.9512
FOO_2015_AF_Gauteng_Cattle-ProcessedMeat-Mince-Butchery_S139	GCA_016865215.1_ASM1686521v1_genomic	75.1421
FOO_2015_AF_Gauteng_Cattle-ProcessedMeat-Mince-Butchery_S139	GCA_017893605.1_ASM1789360v1_genomic	87.5702
FOO_2015_AF_Gauteng_Cattle-ProcessedMeat-Mince-Butchery_S139	GCA_018107745.1_ASM1810774v1_genomic	96.7698
FOO_2015_AF_Gauteng_Cattle-ProcessedMeat-Mince-Butchery_S139	GCA_018278985.1_ASM1827898v1_genomic	87.6504
FOO_2015_AF_Gauteng_Cattle-ProcessedMeat-Mince-Butchery_S139	GCA_019357515.1_ASM1935751v1_genomic	98.1318
FOO_2015_AF_Gauteng_Cattle-ProcessedMeat-Mince-Butchery_S139	GCA_019357535.1_ASM1935753v1_genomic	94.6069
FOO_2015_AF_Gauteng_Cattle-ProcessedMeat-Mince-Butchery_S139	GCA_019357555.1_ASM1935755v1_genomic	99.0421
FOO_2015_AF_Gauteng_Cattle-ProcessedMeat-Mince-Butchery_S139	GCA_019357575.1_ASM1935757v1_genomic	75.2266
FOO_2015_AF_Gauteng_Cattle-ProcessedMeat-Mince-Butchery_S139	GCA_019357695.1_ASM1935769v1_genomic	75.2807
FOO_2015_AF_Gauteng_Cattle-ProcessedMeat-Mince-Butchery_S139	GCA_019378895.1_ASM1937889v1_genomic	94.5873
FOO_2015_AF_Gauteng_Cattle-ProcessedMeat-Mince-Butchery_S139	GCA_019788685.1_ASM1978868v1_genomic	94.5851
FOO_2015_AF_Gauteng_Cattle-ProcessedMeat-Mince-Butchery_S139	GCA_020097015.1_ASM2009701v1_genomic	80
FOO_2015_AF_Gauteng_Cattle-ProcessedMeat-Mince-Butchery_S139	GCA_020097035.1_ASM2009703v1_genomic	80.0306
FOO_2015_AF_Gauteng_Cattle-ProcessedMeat-Mince-Butchery_S139	GCA_020097055.1_ASM2009705v1_genomic	80.2413
FOO_2015_AF_Gauteng_Cattle-ProcessedMeat-Mince-Butchery_S139	GCA_020097075.1_ASM2009707v1_genomic	80.0566
FOO_2015_AF_Gauteng_Cattle-ProcessedMeat-Mince-Butchery_S139	GCA_020097095.1_ASM2009709v1_genomic	79.9575
FOO_2015_AF_Gauteng_Cattle-ProcessedMeat-Mince-Butchery_S139	GCA_020097115.1_ASM2009711v1_genomic	79.9904
FOO_2015_AF_Gauteng_Cattle-ProcessedMeat-Mince-Butchery_S139	GCA_020097135.1_ASM2009713v1_genomic	80.4866
FOO_2015_AF_Gauteng_Cattle-ProcessedMeat-Mince-Butchery_S139	GCA_021366795.1_ASM2136679v1_genomic	74.0298
FOO_2015_AF_Gauteng_Cattle-ProcessedMeat-Mince-Butchery_S139	GCA_021650955.1_ASM2165095v1_genomic	88.0242
FOO_2015_AF_Gauteng_Cattle-ProcessedMeat-Mince-Butchery_S139	GCA_022343705.1_ASM2234370v1_genomic	70.7057
FOO_2015_AF_Gauteng_Cattle-ProcessedMeat-Mince-Butchery_S139	GCA_022343725.1_ASM2234372v1_genomic	70.6427
FOO_2015_AF_Gauteng_Cattle-ProcessedMeat-Mince-Butchery_S139	GCA_022347105.1_ASM2234710v1_genomic	74.8886
FOO_2015_AF_Gauteng_Cattle-ProcessedMeat-Mince-Butchery_S139	GCA_022808015.1_ASM2280801v1_genomic	80.4579
FOO_2015_AF_Gauteng_Cattle-ProcessedMeat-Mince-Butchery_S139	GCA_023910585.1_ASM2391058v1_genomic	87.7672
FOO_2015_AF_Gauteng_Cattle-ProcessedMeat-Mince-Butchery_S139	GCA_900453015.1_52488_C09_genomic	98.1614
FOO_2015_AF_Gauteng_Cattle-ProcessedMeat-Mince-Butchery_S139	GCA_902109475.1_40677_C02_genomic	98.0328
FOO_2015_AF_Gauteng_Cattle-RTE-Biltong-RetailOutlet_S120	ANI_1991_AF_Gauteng_Cattle-Milk-Mastitis-Farm_S99	99.2966
FOO_2015_AF_Gauteng_Cattle-RTE-Biltong-RetailOutlet_S120	ANI_1992_AF_Gauteng_Cattle-Milk-Mastitis-Farm_S125	98.768
FOO_2015_AF_Gauteng_Cattle-RTE-Biltong-RetailOutlet_S120	FOO_2015_AF_FreeState_Cattle-ProcessedMeat-Patties-RetailOutlet_S135	99.4319
FOO_2015_AF_Gauteng_Cattle-RTE-Biltong-RetailOutlet_S120	FOO_2015_AF_Gauteng_Cattle-ProcessedMeat-Mince-Butchery_S139	97.8641
FOO_2015_AF_Gauteng_Cattle-RTE-Biltong-RetailOutlet_S120	FOO_2015_AF_Gauteng_Cattle-RTE-Biltong-RetailOutlet_S120	100
FOO_2015_AF_Gauteng_Cattle-RTE-Biltong-RetailOutlet_S120	FOO_2015_AF_Limpopo_Cattle-RTE-Biltong-RetailOutlet_S115	94.3549
FOO_2015_AF_Gauteng_Cattle-RTE-Biltong-RetailOutlet_S120	GCA_000010585.1_ASM1058v1_genomic	98.366
FOO_2015_AF_Gauteng_Cattle-RTE-Biltong-RetailOutlet_S120	GCA_002119805.1_ASM211980v1_genomic	87.9727
FOO_2015_AF_Gauteng_Cattle-RTE-Biltong-RetailOutlet_S120	GCA_002119825.1_ASM211982v1_genomic	98.2903
FOO_2015_AF_Gauteng_Cattle-RTE-Biltong-RetailOutlet_S120	GCA_002297525.1_ASM229752v1_genomic	96.4767
FOO_2015_AF_Gauteng_Cattle-RTE-Biltong-RetailOutlet_S120	GCA_002313045.1_ASM231304v1_genomic	75.1722
FOO_2015_AF_Gauteng_Cattle-RTE-Biltong-RetailOutlet_S120	GCA_002742385.2_ASM274238v2_genomic	74.8056
FOO_2015_AF_Gauteng_Cattle-RTE-Biltong-RetailOutlet_S120	GCA_002742395.2_ASM274239v2_genomic	96.7037
FOO_2015_AF_Gauteng_Cattle-RTE-Biltong-RetailOutlet_S120	GCA_002834575.1_ASM283457v1_genomic	98.1628
FOO_2015_AF_Gauteng_Cattle-RTE-Biltong-RetailOutlet_S120	GCA_002834595.1_ASM283459v1_genomic	98.2623
FOO_2015_AF_Gauteng_Cattle-RTE-Biltong-RetailOutlet_S120	GCA_002834615.1_ASM283461v1_genomic	98.4347
FOO_2015_AF_Gauteng_Cattle-RTE-Biltong-RetailOutlet_S120	GCA_002834635.1_ASM283463v1_genomic	98.1511
FOO_2015_AF_Gauteng_Cattle-RTE-Biltong-RetailOutlet_S120	GCA_002834665.1_ASM283466v1_genomic	98.1027
FOO_2015_AF_Gauteng_Cattle-RTE-Biltong-RetailOutlet_S120	GCA_002834675.1_ASM283467v1_genomic	98.148
FOO_2015_AF_Gauteng_Cattle-RTE-Biltong-RetailOutlet_S120	GCA_002834705.1_ASM283470v1_genomic	98.2238
FOO_2015_AF_Gauteng_Cattle-RTE-Biltong-RetailOutlet_S120	GCA_002834725.1_ASM283472v1_genomic	98.1282
FOO_2015_AF_Gauteng_Cattle-RTE-Biltong-RetailOutlet_S120	GCA_002834745.1_ASM283474v1_genomic	98.3016
FOO_2015_AF_Gauteng_Cattle-RTE-Biltong-RetailOutlet_S120	GCA_002834755.1_ASM283475v1_genomic	98.2187
FOO_2015_AF_Gauteng_Cattle-RTE-Biltong-RetailOutlet_S120	GCA_002834765.1_ASM283476v1_genomic	98.2104
FOO_2015_AF_Gauteng_Cattle-RTE-Biltong-RetailOutlet_S120	GCA_002834805.1_ASM283480v1_genomic	98.4816
FOO_2015_AF_Gauteng_Cattle-RTE-Biltong-RetailOutlet_S120	GCA_002834825.1_ASM283482v1_genomic	98.2753
FOO_2015_AF_Gauteng_Cattle-RTE-Biltong-RetailOutlet_S120	GCA_002834845.1_ASM283484v1_genomic	98.2148
FOO_2015_AF_Gauteng_Cattle-RTE-Biltong-RetailOutlet_S120	GCA_002834855.1_ASM283485v1_genomic	98.1997
FOO_2015_AF_Gauteng_Cattle-RTE-Biltong-RetailOutlet_S120	GCA_002834875.1_ASM283487v1_genomic	98.2426
FOO_2015_AF_Gauteng_Cattle-RTE-Biltong-RetailOutlet_S120	GCA_002834905.1_ASM283490v1_genomic	98.0298
FOO_2015_AF_Gauteng_Cattle-RTE-Biltong-RetailOutlet_S120	GCA_002834925.1_ASM283492v1_genomic	98.2325
FOO_2015_AF_Gauteng_Cattle-RTE-Biltong-RetailOutlet_S120	GCA_002834945.1_ASM283494v1_genomic	98.1474
FOO_2015_AF_Gauteng_Cattle-RTE-Biltong-RetailOutlet_S120	GCA_002834955.1_ASM283495v1_genomic	98.2524
FOO_2015_AF_Gauteng_Cattle-RTE-Biltong-RetailOutlet_S120	GCA_002834985.1_ASM283498v1_genomic	98.2329
FOO_2015_AF_Gauteng_Cattle-RTE-Biltong-RetailOutlet_S120	GCA_002835005.1_ASM283500v1_genomic	98.135
FOO_2015_AF_Gauteng_Cattle-RTE-Biltong-RetailOutlet_S120	GCA_002835015.1_ASM283501v1_genomic	98.1769
FOO_2015_AF_Gauteng_Cattle-RTE-Biltong-RetailOutlet_S120	GCA_002835045.1_ASM283504v1_genomic	98.1927
FOO_2015_AF_Gauteng_Cattle-RTE-Biltong-RetailOutlet_S120	GCA_002835265.1_ASM283526v1_genomic	98.1713
FOO_2015_AF_Gauteng_Cattle-RTE-Biltong-RetailOutlet_S120	GCA_002835285.1_ASM283528v1_genomic	98.2651
FOO_2015_AF_Gauteng_Cattle-RTE-Biltong-RetailOutlet_S120	GCA_002835295.1_ASM283529v1_genomic	98.437
FOO_2015_AF_Gauteng_Cattle-RTE-Biltong-RetailOutlet_S120	GCA_002835305.1_ASM283530v1_genomic	98.212
FOO_2015_AF_Gauteng_Cattle-RTE-Biltong-RetailOutlet_S120	GCA_002835345.1_ASM283534v1_genomic	98.223
FOO_2015_AF_Gauteng_Cattle-RTE-Biltong-RetailOutlet_S120	GCA_002835365.1_ASM283536v1_genomic	98.1881
FOO_2015_AF_Gauteng_Cattle-RTE-Biltong-RetailOutlet_S120	GCA_002835385.1_ASM283538v1_genomic	98.2341
FOO_2015_AF_Gauteng_Cattle-RTE-Biltong-RetailOutlet_S120	GCA_002835405.1_ASM283540v1_genomic	98.1658
FOO_2015_AF_Gauteng_Cattle-RTE-Biltong-RetailOutlet_S120	GCA_002835425.1_ASM283542v1_genomic	98.0214
FOO_2015_AF_Gauteng_Cattle-RTE-Biltong-RetailOutlet_S120	GCA_002902665.1_ASM290266v1_genomic	98.4953
FOO_2015_AF_Gauteng_Cattle-RTE-Biltong-RetailOutlet_S120	GCA_003259675.1_ASM325967v1_genomic	75.2013
FOO_2015_AF_Gauteng_Cattle-RTE-Biltong-RetailOutlet_S120	GCA_003259685.1_ASM325968v1_genomic	98.5562
FOO_2015_AF_Gauteng_Cattle-RTE-Biltong-RetailOutlet_S120	GCA_003259695.1_ASM325969v1_genomic	74.5196
FOO_2015_AF_Gauteng_Cattle-RTE-Biltong-RetailOutlet_S120	GCA_003517485.1_ASM351748v1_genomic	98.5657
FOO_2015_AF_Gauteng_Cattle-RTE-Biltong-RetailOutlet_S120	GCA_003627575.1_ASM362757v1_genomic	96.7604
FOO_2015_AF_Gauteng_Cattle-RTE-Biltong-RetailOutlet_S120	GCA_004117835.1_ASM411783v1_genomic	72.3724
FOO_2015_AF_Gauteng_Cattle-RTE-Biltong-RetailOutlet_S120	GCA_004358885.1_ASM435888v1_genomic	74.8577
FOO_2015_AF_Gauteng_Cattle-RTE-Biltong-RetailOutlet_S120	GCA_004359505.1_ASM435950v1_genomic	70.7283
FOO_2015_AF_Gauteng_Cattle-RTE-Biltong-RetailOutlet_S120	GCA_004359515.1_ASM435951v1_genomic	69.9442
FOO_2015_AF_Gauteng_Cattle-RTE-Biltong-RetailOutlet_S120	GCA_004359525.2_ASM435952v2_genomic	70.0961
FOO_2015_AF_Gauteng_Cattle-RTE-Biltong-RetailOutlet_S120	GCA_004359545.1_ASM435954v1_genomic	70.6698
FOO_2015_AF_Gauteng_Cattle-RTE-Biltong-RetailOutlet_S120	GCA_004359575.1_ASM435957v1_genomic	69.9414
FOO_2015_AF_Gauteng_Cattle-RTE-Biltong-RetailOutlet_S120	GCA_004359605.1_ASM435960v1_genomic	87.9585
FOO_2015_AF_Gauteng_Cattle-RTE-Biltong-RetailOutlet_S120	GCA_004359615.1_ASM435961v1_genomic	70.6651
FOO_2015_AF_Gauteng_Cattle-RTE-Biltong-RetailOutlet_S120	GCA_004359625.1_ASM435962v1_genomic	87.8897
FOO_2015_AF_Gauteng_Cattle-RTE-Biltong-RetailOutlet_S120	GCA_004359635.1_ASM435963v1_genomic	87.9535
FOO_2015_AF_Gauteng_Cattle-RTE-Biltong-RetailOutlet_S120	GCA_004359695.1_ASM435969v1_genomic	98.5396
FOO_2015_AF_Gauteng_Cattle-RTE-Biltong-RetailOutlet_S120	GCA_004359705.1_ASM435970v1_genomic	88.0743
FOO_2015_AF_Gauteng_Cattle-RTE-Biltong-RetailOutlet_S120	GCA_004359715.1_ASM435971v1_genomic	98.4726
FOO_2015_AF_Gauteng_Cattle-RTE-Biltong-RetailOutlet_S120	GCA_004359725.1_ASM435972v1_genomic	98.2763
FOO_2015_AF_Gauteng_Cattle-RTE-Biltong-RetailOutlet_S120	GCA_004359735.1_ASM435973v1_genomic	98.1578
FOO_2015_AF_Gauteng_Cattle-RTE-Biltong-RetailOutlet_S120	GCA_004359795.1_ASM435979v1_genomic	74.5012
FOO_2015_AF_Gauteng_Cattle-RTE-Biltong-RetailOutlet_S120	GCA_004359805.1_ASM435980v1_genomic	88.0064
FOO_2015_AF_Gauteng_Cattle-RTE-Biltong-RetailOutlet_S120	GCA_004359815.1_ASM435981v1_genomic	74.6652
FOO_2015_AF_Gauteng_Cattle-RTE-Biltong-RetailOutlet_S120	GCA_004359825.1_ASM435982v1_genomic	74.6351
FOO_2015_AF_Gauteng_Cattle-RTE-Biltong-RetailOutlet_S120	GCA_004359835.1_ASM435983v1_genomic	87.8689
FOO_2015_AF_Gauteng_Cattle-RTE-Biltong-RetailOutlet_S120	GCA_004359875.1_ASM435987v1_genomic	87.9664
FOO_2015_AF_Gauteng_Cattle-RTE-Biltong-RetailOutlet_S120	GCA_005706215.1_ASM570621v1_genomic	87.6721
FOO_2015_AF_Gauteng_Cattle-RTE-Biltong-RetailOutlet_S120	GCA_007673225.1_ASM767322v1_genomic	99.3188
FOO_2015_AF_Gauteng_Cattle-RTE-Biltong-RetailOutlet_S120	GCA_011064785.1_ASM1106478v1_genomic	87.6342
FOO_2015_AF_Gauteng_Cattle-RTE-Biltong-RetailOutlet_S120	GCA_011065325.1_ASM1106532v1_genomic	87.6993
FOO_2015_AF_Gauteng_Cattle-RTE-Biltong-RetailOutlet_S120	GCA_014524485.1_ASM1452448v1_genomic	87.5729
FOO_2015_AF_Gauteng_Cattle-RTE-Biltong-RetailOutlet_S120	GCA_014529565.1_ASM1452956v1_genomic	75.1313
FOO_2015_AF_Gauteng_Cattle-RTE-Biltong-RetailOutlet_S120	GCA_014634985.1_ASM1463498v1_genomic	70.7146
FOO_2015_AF_Gauteng_Cattle-RTE-Biltong-RetailOutlet_S120	GCA_016028795.1_ASM1602879v1_genomic	98.4954
FOO_2015_AF_Gauteng_Cattle-RTE-Biltong-RetailOutlet_S120	GCA_016127075.1_ASM1612707v1_genomic	98.4732
FOO_2015_AF_Gauteng_Cattle-RTE-Biltong-RetailOutlet_S120	GCA_016865215.1_ASM1686521v1_genomic	75.016
FOO_2015_AF_Gauteng_Cattle-RTE-Biltong-RetailOutlet_S120	GCA_017893605.1_ASM1789360v1_genomic	87.6516
FOO_2015_AF_Gauteng_Cattle-RTE-Biltong-RetailOutlet_S120	GCA_018107745.1_ASM1810774v1_genomic	96.7604
FOO_2015_AF_Gauteng_Cattle-RTE-Biltong-RetailOutlet_S120	GCA_018278985.1_ASM1827898v1_genomic	87.8223
FOO_2015_AF_Gauteng_Cattle-RTE-Biltong-RetailOutlet_S120	GCA_019357515.1_ASM1935751v1_genomic	98.1216
FOO_2015_AF_Gauteng_Cattle-RTE-Biltong-RetailOutlet_S120	GCA_019357535.1_ASM1935753v1_genomic	94.4638
FOO_2015_AF_Gauteng_Cattle-RTE-Biltong-RetailOutlet_S120	GCA_019357555.1_ASM1935755v1_genomic	97.8461
FOO_2015_AF_Gauteng_Cattle-RTE-Biltong-RetailOutlet_S120	GCA_019357575.1_ASM1935757v1_genomic	75.1737
FOO_2015_AF_Gauteng_Cattle-RTE-Biltong-RetailOutlet_S120	GCA_019357695.1_ASM1935769v1_genomic	74.9873
FOO_2015_AF_Gauteng_Cattle-RTE-Biltong-RetailOutlet_S120	GCA_019378895.1_ASM1937889v1_genomic	94.4873
FOO_2015_AF_Gauteng_Cattle-RTE-Biltong-RetailOutlet_S120	GCA_019788685.1_ASM1978868v1_genomic	94.5087
FOO_2015_AF_Gauteng_Cattle-RTE-Biltong-RetailOutlet_S120	GCA_020097015.1_ASM2009701v1_genomic	80.2803
FOO_2015_AF_Gauteng_Cattle-RTE-Biltong-RetailOutlet_S120	GCA_020097035.1_ASM2009703v1_genomic	80.1202
FOO_2015_AF_Gauteng_Cattle-RTE-Biltong-RetailOutlet_S120	GCA_020097055.1_ASM2009705v1_genomic	80.4204
FOO_2015_AF_Gauteng_Cattle-RTE-Biltong-RetailOutlet_S120	GCA_020097075.1_ASM2009707v1_genomic	80.0981
FOO_2015_AF_Gauteng_Cattle-RTE-Biltong-RetailOutlet_S120	GCA_020097095.1_ASM2009709v1_genomic	80.0276
FOO_2015_AF_Gauteng_Cattle-RTE-Biltong-RetailOutlet_S120	GCA_020097115.1_ASM2009711v1_genomic	80.0279
FOO_2015_AF_Gauteng_Cattle-RTE-Biltong-RetailOutlet_S120	GCA_020097135.1_ASM2009713v1_genomic	80.3159
FOO_2015_AF_Gauteng_Cattle-RTE-Biltong-RetailOutlet_S120	GCA_021366795.1_ASM2136679v1_genomic	74.0781
FOO_2015_AF_Gauteng_Cattle-RTE-Biltong-RetailOutlet_S120	GCA_021650955.1_ASM2165095v1_genomic	87.8842
FOO_2015_AF_Gauteng_Cattle-RTE-Biltong-RetailOutlet_S120	GCA_022343705.1_ASM2234370v1_genomic	70.5486
FOO_2015_AF_Gauteng_Cattle-RTE-Biltong-RetailOutlet_S120	GCA_022343725.1_ASM2234372v1_genomic	70.4795
FOO_2015_AF_Gauteng_Cattle-RTE-Biltong-RetailOutlet_S120	GCA_022347105.1_ASM2234710v1_genomic	74.676
FOO_2015_AF_Gauteng_Cattle-RTE-Biltong-RetailOutlet_S120	GCA_022808015.1_ASM2280801v1_genomic	80.3721
FOO_2015_AF_Gauteng_Cattle-RTE-Biltong-RetailOutlet_S120	GCA_023910585.1_ASM2391058v1_genomic	87.751
FOO_2015_AF_Gauteng_Cattle-RTE-Biltong-RetailOutlet_S120	GCA_900453015.1_52488_C09_genomic	98.3201
FOO_2015_AF_Gauteng_Cattle-RTE-Biltong-RetailOutlet_S120	GCA_902109475.1_40677_C02_genomic	98.1739
FOO_2015_AF_Limpopo_Cattle-RTE-Biltong-RetailOutlet_S115	ANI_1991_AF_Gauteng_Cattle-Milk-Mastitis-Farm_S99	94.3937
FOO_2015_AF_Limpopo_Cattle-RTE-Biltong-RetailOutlet_S115	ANI_1992_AF_Gauteng_Cattle-Milk-Mastitis-Farm_S125	94.5163
FOO_2015_AF_Limpopo_Cattle-RTE-Biltong-RetailOutlet_S115	FOO_2015_AF_FreeState_Cattle-ProcessedMeat-Patties-RetailOutlet_S135	94.4223
FOO_2015_AF_Limpopo_Cattle-RTE-Biltong-RetailOutlet_S115	FOO_2015_AF_Gauteng_Cattle-ProcessedMeat-Mince-Butchery_S139	94.751
FOO_2015_AF_Limpopo_Cattle-RTE-Biltong-RetailOutlet_S115	FOO_2015_AF_Gauteng_Cattle-RTE-Biltong-RetailOutlet_S120	94.3549
FOO_2015_AF_Limpopo_Cattle-RTE-Biltong-RetailOutlet_S115	FOO_2015_AF_Limpopo_Cattle-RTE-Biltong-RetailOutlet_S115	100
FOO_2015_AF_Limpopo_Cattle-RTE-Biltong-RetailOutlet_S115	GCA_000010585.1_ASM1058v1_genomic	94.1679
FOO_2015_AF_Limpopo_Cattle-RTE-Biltong-RetailOutlet_S115	GCA_002119805.1_ASM211980v1_genomic	88.4429
FOO_2015_AF_Limpopo_Cattle-RTE-Biltong-RetailOutlet_S115	GCA_002119825.1_ASM211982v1_genomic	94.379
FOO_2015_AF_Limpopo_Cattle-RTE-Biltong-RetailOutlet_S115	GCA_002297525.1_ASM229752v1_genomic	95.2288
FOO_2015_AF_Limpopo_Cattle-RTE-Biltong-RetailOutlet_S115	GCA_002313045.1_ASM231304v1_genomic	75.3878
FOO_2015_AF_Limpopo_Cattle-RTE-Biltong-RetailOutlet_S115	GCA_002742385.2_ASM274238v2_genomic	74.8104
FOO_2015_AF_Limpopo_Cattle-RTE-Biltong-RetailOutlet_S115	GCA_002742395.2_ASM274239v2_genomic	95.2578
FOO_2015_AF_Limpopo_Cattle-RTE-Biltong-RetailOutlet_S115	GCA_002834575.1_ASM283457v1_genomic	94.4992
FOO_2015_AF_Limpopo_Cattle-RTE-Biltong-RetailOutlet_S115	GCA_002834595.1_ASM283459v1_genomic	94.5125
FOO_2015_AF_Limpopo_Cattle-RTE-Biltong-RetailOutlet_S115	GCA_002834615.1_ASM283461v1_genomic	94.3607
FOO_2015_AF_Limpopo_Cattle-RTE-Biltong-RetailOutlet_S115	GCA_002834635.1_ASM283463v1_genomic	94.3733
FOO_2015_AF_Limpopo_Cattle-RTE-Biltong-RetailOutlet_S115	GCA_002834665.1_ASM283466v1_genomic	94.3312
FOO_2015_AF_Limpopo_Cattle-RTE-Biltong-RetailOutlet_S115	GCA_002834675.1_ASM283467v1_genomic	94.5045
FOO_2015_AF_Limpopo_Cattle-RTE-Biltong-RetailOutlet_S115	GCA_002834705.1_ASM283470v1_genomic	94.5224
FOO_2015_AF_Limpopo_Cattle-RTE-Biltong-RetailOutlet_S115	GCA_002834725.1_ASM283472v1_genomic	94.5204
FOO_2015_AF_Limpopo_Cattle-RTE-Biltong-RetailOutlet_S115	GCA_002834745.1_ASM283474v1_genomic	94.368
FOO_2015_AF_Limpopo_Cattle-RTE-Biltong-RetailOutlet_S115	GCA_002834755.1_ASM283475v1_genomic	94.3702
FOO_2015_AF_Limpopo_Cattle-RTE-Biltong-RetailOutlet_S115	GCA_002834765.1_ASM283476v1_genomic	94.4494
FOO_2015_AF_Limpopo_Cattle-RTE-Biltong-RetailOutlet_S115	GCA_002834805.1_ASM283480v1_genomic	94.5179
FOO_2015_AF_Limpopo_Cattle-RTE-Biltong-RetailOutlet_S115	GCA_002834825.1_ASM283482v1_genomic	94.3623
FOO_2015_AF_Limpopo_Cattle-RTE-Biltong-RetailOutlet_S115	GCA_002834845.1_ASM283484v1_genomic	94.449
FOO_2015_AF_Limpopo_Cattle-RTE-Biltong-RetailOutlet_S115	GCA_002834855.1_ASM283485v1_genomic	94.2295
FOO_2015_AF_Limpopo_Cattle-RTE-Biltong-RetailOutlet_S115	GCA_002834875.1_ASM283487v1_genomic	94.3916
FOO_2015_AF_Limpopo_Cattle-RTE-Biltong-RetailOutlet_S115	GCA_002834905.1_ASM283490v1_genomic	94.4136
FOO_2015_AF_Limpopo_Cattle-RTE-Biltong-RetailOutlet_S115	GCA_002834925.1_ASM283492v1_genomic	94.3962
FOO_2015_AF_Limpopo_Cattle-RTE-Biltong-RetailOutlet_S115	GCA_002834945.1_ASM283494v1_genomic	94.5297
FOO_2015_AF_Limpopo_Cattle-RTE-Biltong-RetailOutlet_S115	GCA_002834955.1_ASM283495v1_genomic	94.2802
FOO_2015_AF_Limpopo_Cattle-RTE-Biltong-RetailOutlet_S115	GCA_002834985.1_ASM283498v1_genomic	94.5285
FOO_2015_AF_Limpopo_Cattle-RTE-Biltong-RetailOutlet_S115	GCA_002835005.1_ASM283500v1_genomic	94.4455
FOO_2015_AF_Limpopo_Cattle-RTE-Biltong-RetailOutlet_S115	GCA_002835015.1_ASM283501v1_genomic	94.4353
FOO_2015_AF_Limpopo_Cattle-RTE-Biltong-RetailOutlet_S115	GCA_002835045.1_ASM283504v1_genomic	94.4052
FOO_2015_AF_Limpopo_Cattle-RTE-Biltong-RetailOutlet_S115	GCA_002835265.1_ASM283526v1_genomic	94.5303
FOO_2015_AF_Limpopo_Cattle-RTE-Biltong-RetailOutlet_S115	GCA_002835285.1_ASM283528v1_genomic	94.5153
FOO_2015_AF_Limpopo_Cattle-RTE-Biltong-RetailOutlet_S115	GCA_002835295.1_ASM283529v1_genomic	94.5133
FOO_2015_AF_Limpopo_Cattle-RTE-Biltong-RetailOutlet_S115	GCA_002835305.1_ASM283530v1_genomic	94.5417
FOO_2015_AF_Limpopo_Cattle-RTE-Biltong-RetailOutlet_S115	GCA_002835345.1_ASM283534v1_genomic	94.5276
FOO_2015_AF_Limpopo_Cattle-RTE-Biltong-RetailOutlet_S115	GCA_002835365.1_ASM283536v1_genomic	94.2851
FOO_2015_AF_Limpopo_Cattle-RTE-Biltong-RetailOutlet_S115	GCA_002835385.1_ASM283538v1_genomic	94.411
FOO_2015_AF_Limpopo_Cattle-RTE-Biltong-RetailOutlet_S115	GCA_002835405.1_ASM283540v1_genomic	94.3032
FOO_2015_AF_Limpopo_Cattle-RTE-Biltong-RetailOutlet_S115	GCA_002835425.1_ASM283542v1_genomic	94.4749
FOO_2015_AF_Limpopo_Cattle-RTE-Biltong-RetailOutlet_S115	GCA_002902665.1_ASM290266v1_genomic	94.5492
FOO_2015_AF_Limpopo_Cattle-RTE-Biltong-RetailOutlet_S115	GCA_003259675.1_ASM325967v1_genomic	74.9555
FOO_2015_AF_Limpopo_Cattle-RTE-Biltong-RetailOutlet_S115	GCA_003259685.1_ASM325968v1_genomic	94.5235
FOO_2015_AF_Limpopo_Cattle-RTE-Biltong-RetailOutlet_S115	GCA_003259695.1_ASM325969v1_genomic	74.8266
FOO_2015_AF_Limpopo_Cattle-RTE-Biltong-RetailOutlet_S115	GCA_003517485.1_ASM351748v1_genomic	94.5433
FOO_2015_AF_Limpopo_Cattle-RTE-Biltong-RetailOutlet_S115	GCA_003627575.1_ASM362757v1_genomic	95.4375
FOO_2015_AF_Limpopo_Cattle-RTE-Biltong-RetailOutlet_S115	GCA_004117835.1_ASM411783v1_genomic	72.5059
FOO_2015_AF_Limpopo_Cattle-RTE-Biltong-RetailOutlet_S115	GCA_004358885.1_ASM435888v1_genomic	74.8164
FOO_2015_AF_Limpopo_Cattle-RTE-Biltong-RetailOutlet_S115	GCA_004359505.1_ASM435950v1_genomic	70.7529
FOO_2015_AF_Limpopo_Cattle-RTE-Biltong-RetailOutlet_S115	GCA_004359515.1_ASM435951v1_genomic	70.2375
FOO_2015_AF_Limpopo_Cattle-RTE-Biltong-RetailOutlet_S115	GCA_004359525.2_ASM435952v2_genomic	70.0705
FOO_2015_AF_Limpopo_Cattle-RTE-Biltong-RetailOutlet_S115	GCA_004359545.1_ASM435954v1_genomic	70.6176
FOO_2015_AF_Limpopo_Cattle-RTE-Biltong-RetailOutlet_S115	GCA_004359575.1_ASM435957v1_genomic	69.8911
FOO_2015_AF_Limpopo_Cattle-RTE-Biltong-RetailOutlet_S115	GCA_004359605.1_ASM435960v1_genomic	88.6759
FOO_2015_AF_Limpopo_Cattle-RTE-Biltong-RetailOutlet_S115	GCA_004359615.1_ASM435961v1_genomic	70.6251
FOO_2015_AF_Limpopo_Cattle-RTE-Biltong-RetailOutlet_S115	GCA_004359625.1_ASM435962v1_genomic	88.5969
FOO_2015_AF_Limpopo_Cattle-RTE-Biltong-RetailOutlet_S115	GCA_004359635.1_ASM435963v1_genomic	88.6267
FOO_2015_AF_Limpopo_Cattle-RTE-Biltong-RetailOutlet_S115	GCA_004359695.1_ASM435969v1_genomic	94.3918
FOO_2015_AF_Limpopo_Cattle-RTE-Biltong-RetailOutlet_S115	GCA_004359705.1_ASM435970v1_genomic	88.6586
FOO_2015_AF_Limpopo_Cattle-RTE-Biltong-RetailOutlet_S115	GCA_004359715.1_ASM435971v1_genomic	94.5753
FOO_2015_AF_Limpopo_Cattle-RTE-Biltong-RetailOutlet_S115	GCA_004359725.1_ASM435972v1_genomic	94.2307
FOO_2015_AF_Limpopo_Cattle-RTE-Biltong-RetailOutlet_S115	GCA_004359735.1_ASM435973v1_genomic	94.3679
FOO_2015_AF_Limpopo_Cattle-RTE-Biltong-RetailOutlet_S115	GCA_004359795.1_ASM435979v1_genomic	75.1326
FOO_2015_AF_Limpopo_Cattle-RTE-Biltong-RetailOutlet_S115	GCA_004359805.1_ASM435980v1_genomic	88.4753
FOO_2015_AF_Limpopo_Cattle-RTE-Biltong-RetailOutlet_S115	GCA_004359815.1_ASM435981v1_genomic	75.244
FOO_2015_AF_Limpopo_Cattle-RTE-Biltong-RetailOutlet_S115	GCA_004359825.1_ASM435982v1_genomic	74.5878
FOO_2015_AF_Limpopo_Cattle-RTE-Biltong-RetailOutlet_S115	GCA_004359835.1_ASM435983v1_genomic	88.5795
FOO_2015_AF_Limpopo_Cattle-RTE-Biltong-RetailOutlet_S115	GCA_004359875.1_ASM435987v1_genomic	88.7213
FOO_2015_AF_Limpopo_Cattle-RTE-Biltong-RetailOutlet_S115	GCA_005706215.1_ASM570621v1_genomic	88.18
FOO_2015_AF_Limpopo_Cattle-RTE-Biltong-RetailOutlet_S115	GCA_007673225.1_ASM767322v1_genomic	94.3752
FOO_2015_AF_Limpopo_Cattle-RTE-Biltong-RetailOutlet_S115	GCA_011064785.1_ASM1106478v1_genomic	88.2041
FOO_2015_AF_Limpopo_Cattle-RTE-Biltong-RetailOutlet_S115	GCA_011065325.1_ASM1106532v1_genomic	88.29
FOO_2015_AF_Limpopo_Cattle-RTE-Biltong-RetailOutlet_S115	GCA_014524485.1_ASM1452448v1_genomic	88.0137
FOO_2015_AF_Limpopo_Cattle-RTE-Biltong-RetailOutlet_S115	GCA_014529565.1_ASM1452956v1_genomic	74.9916
FOO_2015_AF_Limpopo_Cattle-RTE-Biltong-RetailOutlet_S115	GCA_014634985.1_ASM1463498v1_genomic	70.6394
FOO_2015_AF_Limpopo_Cattle-RTE-Biltong-RetailOutlet_S115	GCA_016028795.1_ASM1602879v1_genomic	94.5725
FOO_2015_AF_Limpopo_Cattle-RTE-Biltong-RetailOutlet_S115	GCA_016127075.1_ASM1612707v1_genomic	94.4229
FOO_2015_AF_Limpopo_Cattle-RTE-Biltong-RetailOutlet_S115	GCA_016865215.1_ASM1686521v1_genomic	74.8744
FOO_2015_AF_Limpopo_Cattle-RTE-Biltong-RetailOutlet_S115	GCA_017893605.1_ASM1789360v1_genomic	88.0979
FOO_2015_AF_Limpopo_Cattle-RTE-Biltong-RetailOutlet_S115	GCA_018107745.1_ASM1810774v1_genomic	95.4375
FOO_2015_AF_Limpopo_Cattle-RTE-Biltong-RetailOutlet_S115	GCA_018278985.1_ASM1827898v1_genomic	88.2895
FOO_2015_AF_Limpopo_Cattle-RTE-Biltong-RetailOutlet_S115	GCA_019357515.1_ASM1935751v1_genomic	94.2856
FOO_2015_AF_Limpopo_Cattle-RTE-Biltong-RetailOutlet_S115	GCA_019357535.1_ASM1935753v1_genomic	99.2097
FOO_2015_AF_Limpopo_Cattle-RTE-Biltong-RetailOutlet_S115	GCA_019357555.1_ASM1935755v1_genomic	94.7651
FOO_2015_AF_Limpopo_Cattle-RTE-Biltong-RetailOutlet_S115	GCA_019357575.1_ASM1935757v1_genomic	75.4047
FOO_2015_AF_Limpopo_Cattle-RTE-Biltong-RetailOutlet_S115	GCA_019357695.1_ASM1935769v1_genomic	75.0261
FOO_2015_AF_Limpopo_Cattle-RTE-Biltong-RetailOutlet_S115	GCA_019378895.1_ASM1937889v1_genomic	99.2184
FOO_2015_AF_Limpopo_Cattle-RTE-Biltong-RetailOutlet_S115	GCA_019788685.1_ASM1978868v1_genomic	99.2084
FOO_2015_AF_Limpopo_Cattle-RTE-Biltong-RetailOutlet_S115	GCA_020097015.1_ASM2009701v1_genomic	80.3822
FOO_2015_AF_Limpopo_Cattle-RTE-Biltong-RetailOutlet_S115	GCA_020097035.1_ASM2009703v1_genomic	80.2014
FOO_2015_AF_Limpopo_Cattle-RTE-Biltong-RetailOutlet_S115	GCA_020097055.1_ASM2009705v1_genomic	80.3776
FOO_2015_AF_Limpopo_Cattle-RTE-Biltong-RetailOutlet_S115	GCA_020097075.1_ASM2009707v1_genomic	79.9662
FOO_2015_AF_Limpopo_Cattle-RTE-Biltong-RetailOutlet_S115	GCA_020097095.1_ASM2009709v1_genomic	80.0412
FOO_2015_AF_Limpopo_Cattle-RTE-Biltong-RetailOutlet_S115	GCA_020097115.1_ASM2009711v1_genomic	79.9946
FOO_2015_AF_Limpopo_Cattle-RTE-Biltong-RetailOutlet_S115	GCA_020097135.1_ASM2009713v1_genomic	80.223
FOO_2015_AF_Limpopo_Cattle-RTE-Biltong-RetailOutlet_S115	GCA_021366795.1_ASM2136679v1_genomic	74.0065
FOO_2015_AF_Limpopo_Cattle-RTE-Biltong-RetailOutlet_S115	GCA_021650955.1_ASM2165095v1_genomic	88.3398
FOO_2015_AF_Limpopo_Cattle-RTE-Biltong-RetailOutlet_S115	GCA_022343705.1_ASM2234370v1_genomic	70.4945
FOO_2015_AF_Limpopo_Cattle-RTE-Biltong-RetailOutlet_S115	GCA_022343725.1_ASM2234372v1_genomic	70.7409
FOO_2015_AF_Limpopo_Cattle-RTE-Biltong-RetailOutlet_S115	GCA_022347105.1_ASM2234710v1_genomic	74.5889
FOO_2015_AF_Limpopo_Cattle-RTE-Biltong-RetailOutlet_S115	GCA_022808015.1_ASM2280801v1_genomic	80.4507
FOO_2015_AF_Limpopo_Cattle-RTE-Biltong-RetailOutlet_S115	GCA_023910585.1_ASM2391058v1_genomic	88.1657
FOO_2015_AF_Limpopo_Cattle-RTE-Biltong-RetailOutlet_S115	GCA_900453015.1_52488_C09_genomic	94.3723
FOO_2015_AF_Limpopo_Cattle-RTE-Biltong-RetailOutlet_S115	GCA_902109475.1_40677_C02_genomic	94.3115
GCA_000010585.1_ASM1058v1_genomic	ANI_1991_AF_Gauteng_Cattle-Milk-Mastitis-Farm_S99	98.4131
GCA_000010585.1_ASM1058v1_genomic	ANI_1992_AF_Gauteng_Cattle-Milk-Mastitis-Farm_S125	98.3561
GCA_000010585.1_ASM1058v1_genomic	FOO_2015_AF_FreeState_Cattle-ProcessedMeat-Patties-RetailOutlet_S135	98.2951
GCA_000010585.1_ASM1058v1_genomic	FOO_2015_AF_Gauteng_Cattle-ProcessedMeat-Mince-Butchery_S139	98.0342
GCA_000010585.1_ASM1058v1_genomic	FOO_2015_AF_Gauteng_Cattle-RTE-Biltong-RetailOutlet_S120	98.366
GCA_000010585.1_ASM1058v1_genomic	FOO_2015_AF_Limpopo_Cattle-RTE-Biltong-RetailOutlet_S115	94.1679
GCA_000010585.1_ASM1058v1_genomic	GCA_000010585.1_ASM1058v1_genomic	100
GCA_000010585.1_ASM1058v1_genomic	GCA_002119805.1_ASM211980v1_genomic	87.8698
GCA_000010585.1_ASM1058v1_genomic	GCA_002119825.1_ASM211982v1_genomic	98.5331
GCA_000010585.1_ASM1058v1_genomic	GCA_002297525.1_ASM229752v1_genomic	96.4628
GCA_000010585.1_ASM1058v1_genomic	GCA_002313045.1_ASM231304v1_genomic	75.466
GCA_000010585.1_ASM1058v1_genomic	GCA_002742385.2_ASM274238v2_genomic	74.9153
GCA_000010585.1_ASM1058v1_genomic	GCA_002742395.2_ASM274239v2_genomic	96.6583
GCA_000010585.1_ASM1058v1_genomic	GCA_002834575.1_ASM283457v1_genomic	98.5547
GCA_000010585.1_ASM1058v1_genomic	GCA_002834595.1_ASM283459v1_genomic	98.7739
GCA_000010585.1_ASM1058v1_genomic	GCA_002834615.1_ASM283461v1_genomic	98.1495
GCA_000010585.1_ASM1058v1_genomic	GCA_002834635.1_ASM283463v1_genomic	98.6128
GCA_000010585.1_ASM1058v1_genomic	GCA_002834665.1_ASM283466v1_genomic	98.6189
GCA_000010585.1_ASM1058v1_genomic	GCA_002834675.1_ASM283467v1_genomic	98.4534
GCA_000010585.1_ASM1058v1_genomic	GCA_002834705.1_ASM283470v1_genomic	98.5896
GCA_000010585.1_ASM1058v1_genomic	GCA_002834725.1_ASM283472v1_genomic	98.4707
GCA_000010585.1_ASM1058v1_genomic	GCA_002834745.1_ASM283474v1_genomic	98.6095
GCA_000010585.1_ASM1058v1_genomic	GCA_002834755.1_ASM283475v1_genomic	98.5566
GCA_000010585.1_ASM1058v1_genomic	GCA_002834765.1_ASM283476v1_genomic	98.5557
GCA_000010585.1_ASM1058v1_genomic	GCA_002834805.1_ASM283480v1_genomic	98.2761
GCA_000010585.1_ASM1058v1_genomic	GCA_002834825.1_ASM283482v1_genomic	98.5937
GCA_000010585.1_ASM1058v1_genomic	GCA_002834845.1_ASM283484v1_genomic	98.5758
GCA_000010585.1_ASM1058v1_genomic	GCA_002834855.1_ASM283485v1_genomic	98.4968
GCA_000010585.1_ASM1058v1_genomic	GCA_002834875.1_ASM283487v1_genomic	98.5417
GCA_000010585.1_ASM1058v1_genomic	GCA_002834905.1_ASM283490v1_genomic	98.4471
GCA_000010585.1_ASM1058v1_genomic	GCA_002834925.1_ASM283492v1_genomic	98.5729
GCA_000010585.1_ASM1058v1_genomic	GCA_002834945.1_ASM283494v1_genomic	98.5149
GCA_000010585.1_ASM1058v1_genomic	GCA_002834955.1_ASM283495v1_genomic	98.5878
GCA_000010585.1_ASM1058v1_genomic	GCA_002834985.1_ASM283498v1_genomic	98.5305
GCA_000010585.1_ASM1058v1_genomic	GCA_002835005.1_ASM283500v1_genomic	98.7463
GCA_000010585.1_ASM1058v1_genomic	GCA_002835015.1_ASM283501v1_genomic	98.3632
GCA_000010585.1_ASM1058v1_genomic	GCA_002835045.1_ASM283504v1_genomic	98.5162
GCA_000010585.1_ASM1058v1_genomic	GCA_002835265.1_ASM283526v1_genomic	98.495
GCA_000010585.1_ASM1058v1_genomic	GCA_002835285.1_ASM283528v1_genomic	98.7523
GCA_000010585.1_ASM1058v1_genomic	GCA_002835295.1_ASM283529v1_genomic	98.2813
GCA_000010585.1_ASM1058v1_genomic	GCA_002835305.1_ASM283530v1_genomic	98.5798
GCA_000010585.1_ASM1058v1_genomic	GCA_002835345.1_ASM283534v1_genomic	98.5692
GCA_000010585.1_ASM1058v1_genomic	GCA_002835365.1_ASM283536v1_genomic	98.5574
GCA_000010585.1_ASM1058v1_genomic	GCA_002835385.1_ASM283538v1_genomic	98.5687
GCA_000010585.1_ASM1058v1_genomic	GCA_002835405.1_ASM283540v1_genomic	98.5159
GCA_000010585.1_ASM1058v1_genomic	GCA_002835425.1_ASM283542v1_genomic	98.498
GCA_000010585.1_ASM1058v1_genomic	GCA_002902665.1_ASM290266v1_genomic	98.3658
GCA_000010585.1_ASM1058v1_genomic	GCA_003259675.1_ASM325967v1_genomic	75.4865
GCA_000010585.1_ASM1058v1_genomic	GCA_003259685.1_ASM325968v1_genomic	98.4424
GCA_000010585.1_ASM1058v1_genomic	GCA_003259695.1_ASM325969v1_genomic	74.7945
GCA_000010585.1_ASM1058v1_genomic	GCA_003517485.1_ASM351748v1_genomic	98.4304
GCA_000010585.1_ASM1058v1_genomic	GCA_003627575.1_ASM362757v1_genomic	96.8169
GCA_000010585.1_ASM1058v1_genomic	GCA_004117835.1_ASM411783v1_genomic	72.4374
GCA_000010585.1_ASM1058v1_genomic	GCA_004358885.1_ASM435888v1_genomic	75.3456
GCA_000010585.1_ASM1058v1_genomic	GCA_004359505.1_ASM435950v1_genomic	70.7564
GCA_000010585.1_ASM1058v1_genomic	GCA_004359515.1_ASM435951v1_genomic	70.1796
GCA_000010585.1_ASM1058v1_genomic	GCA_004359525.2_ASM435952v2_genomic	70.4936
GCA_000010585.1_ASM1058v1_genomic	GCA_004359545.1_ASM435954v1_genomic	70.4179
GCA_000010585.1_ASM1058v1_genomic	GCA_004359575.1_ASM435957v1_genomic	70.1044
GCA_000010585.1_ASM1058v1_genomic	GCA_004359605.1_ASM435960v1_genomic	88.0502
GCA_000010585.1_ASM1058v1_genomic	GCA_004359615.1_ASM435961v1_genomic	70.7317
GCA_000010585.1_ASM1058v1_genomic	GCA_004359625.1_ASM435962v1_genomic	87.9968
GCA_000010585.1_ASM1058v1_genomic	GCA_004359635.1_ASM435963v1_genomic	88.0435
GCA_000010585.1_ASM1058v1_genomic	GCA_004359695.1_ASM435969v1_genomic	98.2661
GCA_000010585.1_ASM1058v1_genomic	GCA_004359705.1_ASM435970v1_genomic	88.2655
GCA_000010585.1_ASM1058v1_genomic	GCA_004359715.1_ASM435971v1_genomic	98.2279
GCA_000010585.1_ASM1058v1_genomic	GCA_004359725.1_ASM435972v1_genomic	98.3826
GCA_000010585.1_ASM1058v1_genomic	GCA_004359735.1_ASM435973v1_genomic	98.7243
GCA_000010585.1_ASM1058v1_genomic	GCA_004359795.1_ASM435979v1_genomic	75.1144
GCA_000010585.1_ASM1058v1_genomic	GCA_004359805.1_ASM435980v1_genomic	87.8836
GCA_000010585.1_ASM1058v1_genomic	GCA_004359815.1_ASM435981v1_genomic	75.3862
GCA_000010585.1_ASM1058v1_genomic	GCA_004359825.1_ASM435982v1_genomic	74.9959
GCA_000010585.1_ASM1058v1_genomic	GCA_004359835.1_ASM435983v1_genomic	87.8501
GCA_000010585.1_ASM1058v1_genomic	GCA_004359875.1_ASM435987v1_genomic	87.9435
GCA_000010585.1_ASM1058v1_genomic	GCA_005706215.1_ASM570621v1_genomic	87.796
GCA_000010585.1_ASM1058v1_genomic	GCA_007673225.1_ASM767322v1_genomic	98.1377
GCA_000010585.1_ASM1058v1_genomic	GCA_011064785.1_ASM1106478v1_genomic	87.6609
GCA_000010585.1_ASM1058v1_genomic	GCA_011065325.1_ASM1106532v1_genomic	87.6971
GCA_000010585.1_ASM1058v1_genomic	GCA_014524485.1_ASM1452448v1_genomic	87.5023
GCA_000010585.1_ASM1058v1_genomic	GCA_014529565.1_ASM1452956v1_genomic	75.3109
GCA_000010585.1_ASM1058v1_genomic	GCA_014634985.1_ASM1463498v1_genomic	70.8184
GCA_000010585.1_ASM1058v1_genomic	GCA_016028795.1_ASM1602879v1_genomic	98.3037
GCA_000010585.1_ASM1058v1_genomic	GCA_016127075.1_ASM1612707v1_genomic	98.2874
GCA_000010585.1_ASM1058v1_genomic	GCA_016865215.1_ASM1686521v1_genomic	75.3544
GCA_000010585.1_ASM1058v1_genomic	GCA_017893605.1_ASM1789360v1_genomic	87.6884
GCA_000010585.1_ASM1058v1_genomic	GCA_018107745.1_ASM1810774v1_genomic	96.8169
GCA_000010585.1_ASM1058v1_genomic	GCA_018278985.1_ASM1827898v1_genomic	87.6484
GCA_000010585.1_ASM1058v1_genomic	GCA_019357515.1_ASM1935751v1_genomic	98.4877
GCA_000010585.1_ASM1058v1_genomic	GCA_019357535.1_ASM1935753v1_genomic	94.3803
GCA_000010585.1_ASM1058v1_genomic	GCA_019357555.1_ASM1935755v1_genomic	97.9974
GCA_000010585.1_ASM1058v1_genomic	GCA_019357575.1_ASM1935757v1_genomic	75.3321
GCA_000010585.1_ASM1058v1_genomic	GCA_019357695.1_ASM1935769v1_genomic	75.2198
GCA_000010585.1_ASM1058v1_genomic	GCA_019378895.1_ASM1937889v1_genomic	94.4095
GCA_000010585.1_ASM1058v1_genomic	GCA_019788685.1_ASM1978868v1_genomic	94.4001
GCA_000010585.1_ASM1058v1_genomic	GCA_020097015.1_ASM2009701v1_genomic	80.4127
GCA_000010585.1_ASM1058v1_genomic	GCA_020097035.1_ASM2009703v1_genomic	80.1524
GCA_000010585.1_ASM1058v1_genomic	GCA_020097055.1_ASM2009705v1_genomic	80.5292
GCA_000010585.1_ASM1058v1_genomic	GCA_020097075.1_ASM2009707v1_genomic	80.1832
GCA_000010585.1_ASM1058v1_genomic	GCA_020097095.1_ASM2009709v1_genomic	80.214
GCA_000010585.1_ASM1058v1_genomic	GCA_020097115.1_ASM2009711v1_genomic	80.1627
GCA_000010585.1_ASM1058v1_genomic	GCA_020097135.1_ASM2009713v1_genomic	80.3984
GCA_000010585.1_ASM1058v1_genomic	GCA_021366795.1_ASM2136679v1_genomic	73.9969
GCA_000010585.1_ASM1058v1_genomic	GCA_021650955.1_ASM2165095v1_genomic	87.9409
GCA_000010585.1_ASM1058v1_genomic	GCA_022343705.1_ASM2234370v1_genomic	70.9077
GCA_000010585.1_ASM1058v1_genomic	GCA_022343725.1_ASM2234372v1_genomic	70.6471
GCA_000010585.1_ASM1058v1_genomic	GCA_022347105.1_ASM2234710v1_genomic	74.9593
GCA_000010585.1_ASM1058v1_genomic	GCA_022808015.1_ASM2280801v1_genomic	80.2268
GCA_000010585.1_ASM1058v1_genomic	GCA_023910585.1_ASM2391058v1_genomic	87.47
GCA_000010585.1_ASM1058v1_genomic	GCA_900453015.1_52488_C09_genomic	98.8253
GCA_000010585.1_ASM1058v1_genomic	GCA_902109475.1_40677_C02_genomic	98.7272
GCA_002119805.1_ASM211980v1_genomic	ANI_1991_AF_Gauteng_Cattle-Milk-Mastitis-Farm_S99	87.851
GCA_002119805.1_ASM211980v1_genomic	ANI_1992_AF_Gauteng_Cattle-Milk-Mastitis-Farm_S125	87.9084
GCA_002119805.1_ASM211980v1_genomic	FOO_2015_AF_FreeState_Cattle-ProcessedMeat-Patties-RetailOutlet_S135	87.9507
GCA_002119805.1_ASM211980v1_genomic	FOO_2015_AF_Gauteng_Cattle-ProcessedMeat-Mince-Butchery_S139	87.7923
GCA_002119805.1_ASM211980v1_genomic	FOO_2015_AF_Gauteng_Cattle-RTE-Biltong-RetailOutlet_S120	87.9862
GCA_002119805.1_ASM211980v1_genomic	FOO_2015_AF_Limpopo_Cattle-RTE-Biltong-RetailOutlet_S115	88.4429
GCA_002119805.1_ASM211980v1_genomic	GCA_000010585.1_ASM1058v1_genomic	87.8698
GCA_002119805.1_ASM211980v1_genomic	GCA_002119805.1_ASM211980v1_genomic	100
GCA_002119805.1_ASM211980v1_genomic	GCA_002119825.1_ASM211982v1_genomic	87.9789
GCA_002119805.1_ASM211980v1_genomic	GCA_002297525.1_ASM229752v1_genomic	88.471
GCA_002119805.1_ASM211980v1_genomic	GCA_002313045.1_ASM231304v1_genomic	75.0701
GCA_002119805.1_ASM211980v1_genomic	GCA_002742385.2_ASM274238v2_genomic	75.0239
GCA_002119805.1_ASM211980v1_genomic	GCA_002742395.2_ASM274239v2_genomic	88.2508
GCA_002119805.1_ASM211980v1_genomic	GCA_002834575.1_ASM283457v1_genomic	87.8424
GCA_002119805.1_ASM211980v1_genomic	GCA_002834595.1_ASM283459v1_genomic	88.0151
GCA_002119805.1_ASM211980v1_genomic	GCA_002834615.1_ASM283461v1_genomic	87.8766
GCA_002119805.1_ASM211980v1_genomic	GCA_002834635.1_ASM283463v1_genomic	87.8294
GCA_002119805.1_ASM211980v1_genomic	GCA_002834665.1_ASM283466v1_genomic	87.9484
GCA_002119805.1_ASM211980v1_genomic	GCA_002834675.1_ASM283467v1_genomic	87.7499
GCA_002119805.1_ASM211980v1_genomic	GCA_002834705.1_ASM283470v1_genomic	87.8538
GCA_002119805.1_ASM211980v1_genomic	GCA_002834725.1_ASM283472v1_genomic	87.9616
GCA_002119805.1_ASM211980v1_genomic	GCA_002834745.1_ASM283474v1_genomic	87.7403
GCA_002119805.1_ASM211980v1_genomic	GCA_002834755.1_ASM283475v1_genomic	87.81
GCA_002119805.1_ASM211980v1_genomic	GCA_002834765.1_ASM283476v1_genomic	87.7873
GCA_002119805.1_ASM211980v1_genomic	GCA_002834805.1_ASM283480v1_genomic	88.009
GCA_002119805.1_ASM211980v1_genomic	GCA_002834825.1_ASM283482v1_genomic	87.757
GCA_002119805.1_ASM211980v1_genomic	GCA_002834845.1_ASM283484v1_genomic	87.8993
GCA_002119805.1_ASM211980v1_genomic	GCA_002834855.1_ASM283485v1_genomic	87.7153
GCA_002119805.1_ASM211980v1_genomic	GCA_002834875.1_ASM283487v1_genomic	87.8366
GCA_002119805.1_ASM211980v1_genomic	GCA_002834905.1_ASM283490v1_genomic	87.9187
GCA_002119805.1_ASM211980v1_genomic	GCA_002834925.1_ASM283492v1_genomic	87.8881
GCA_002119805.1_ASM211980v1_genomic	GCA_002834945.1_ASM283494v1_genomic	87.8928
GCA_002119805.1_ASM211980v1_genomic	GCA_002834955.1_ASM283495v1_genomic	87.9392
GCA_002119805.1_ASM211980v1_genomic	GCA_002834985.1_ASM283498v1_genomic	87.9578
GCA_002119805.1_ASM211980v1_genomic	GCA_002835005.1_ASM283500v1_genomic	87.9705
GCA_002119805.1_ASM211980v1_genomic	GCA_002835015.1_ASM283501v1_genomic	87.9395
GCA_002119805.1_ASM211980v1_genomic	GCA_002835045.1_ASM283504v1_genomic	87.8128
GCA_002119805.1_ASM211980v1_genomic	GCA_002835265.1_ASM283526v1_genomic	87.7814
GCA_002119805.1_ASM211980v1_genomic	GCA_002835285.1_ASM283528v1_genomic	88.01
GCA_002119805.1_ASM211980v1_genomic	GCA_002835295.1_ASM283529v1_genomic	87.9987
GCA_002119805.1_ASM211980v1_genomic	GCA_002835305.1_ASM283530v1_genomic	87.9014
GCA_002119805.1_ASM211980v1_genomic	GCA_002835345.1_ASM283534v1_genomic	87.8473
GCA_002119805.1_ASM211980v1_genomic	GCA_002835365.1_ASM283536v1_genomic	87.9361
GCA_002119805.1_ASM211980v1_genomic	GCA_002835385.1_ASM283538v1_genomic	87.7764
GCA_002119805.1_ASM211980v1_genomic	GCA_002835405.1_ASM283540v1_genomic	87.8449
GCA_002119805.1_ASM211980v1_genomic	GCA_002835425.1_ASM283542v1_genomic	87.9545
GCA_002119805.1_ASM211980v1_genomic	GCA_002902665.1_ASM290266v1_genomic	87.8936
GCA_002119805.1_ASM211980v1_genomic	GCA_003259675.1_ASM325967v1_genomic	75.0829
GCA_002119805.1_ASM211980v1_genomic	GCA_003259685.1_ASM325968v1_genomic	87.7567
GCA_002119805.1_ASM211980v1_genomic	GCA_003259695.1_ASM325969v1_genomic	75.1269
GCA_002119805.1_ASM211980v1_genomic	GCA_003517485.1_ASM351748v1_genomic	87.7158
GCA_002119805.1_ASM211980v1_genomic	GCA_003627575.1_ASM362757v1_genomic	88.0661
GCA_002119805.1_ASM211980v1_genomic	GCA_004117835.1_ASM411783v1_genomic	72.4638
GCA_002119805.1_ASM211980v1_genomic	GCA_004358885.1_ASM435888v1_genomic	74.9947
GCA_002119805.1_ASM211980v1_genomic	GCA_004359505.1_ASM435950v1_genomic	70.9067
GCA_002119805.1_ASM211980v1_genomic	GCA_004359515.1_ASM435951v1_genomic	70.1976
GCA_002119805.1_ASM211980v1_genomic	GCA_004359525.2_ASM435952v2_genomic	70.4985
GCA_002119805.1_ASM211980v1_genomic	GCA_004359545.1_ASM435954v1_genomic	70.5668
GCA_002119805.1_ASM211980v1_genomic	GCA_004359575.1_ASM435957v1_genomic	70.1427
GCA_002119805.1_ASM211980v1_genomic	GCA_004359605.1_ASM435960v1_genomic	96.849
GCA_002119805.1_ASM211980v1_genomic	GCA_004359615.1_ASM435961v1_genomic	70.8562
GCA_002119805.1_ASM211980v1_genomic	GCA_004359625.1_ASM435962v1_genomic	96.9292
GCA_002119805.1_ASM211980v1_genomic	GCA_004359635.1_ASM435963v1_genomic	96.889
GCA_002119805.1_ASM211980v1_genomic	GCA_004359695.1_ASM435969v1_genomic	87.9711
GCA_002119805.1_ASM211980v1_genomic	GCA_004359705.1_ASM435970v1_genomic	96.7272
GCA_002119805.1_ASM211980v1_genomic	GCA_004359715.1_ASM435971v1_genomic	87.813
GCA_002119805.1_ASM211980v1_genomic	GCA_004359725.1_ASM435972v1_genomic	87.8501
GCA_002119805.1_ASM211980v1_genomic	GCA_004359735.1_ASM435973v1_genomic	87.9048
GCA_002119805.1_ASM211980v1_genomic	GCA_004359795.1_ASM435979v1_genomic	74.9933
GCA_002119805.1_ASM211980v1_genomic	GCA_004359805.1_ASM435980v1_genomic	96.8082
GCA_002119805.1_ASM211980v1_genomic	GCA_004359815.1_ASM435981v1_genomic	75.1524
GCA_002119805.1_ASM211980v1_genomic	GCA_004359825.1_ASM435982v1_genomic	75.0856
GCA_002119805.1_ASM211980v1_genomic	GCA_004359835.1_ASM435983v1_genomic	96.9789
GCA_002119805.1_ASM211980v1_genomic	GCA_004359875.1_ASM435987v1_genomic	96.7948
GCA_002119805.1_ASM211980v1_genomic	GCA_005706215.1_ASM570621v1_genomic	96.36
GCA_002119805.1_ASM211980v1_genomic	GCA_007673225.1_ASM767322v1_genomic	87.9089
GCA_002119805.1_ASM211980v1_genomic	GCA_011064785.1_ASM1106478v1_genomic	96.4426
GCA_002119805.1_ASM211980v1_genomic	GCA_011065325.1_ASM1106532v1_genomic	96.2798
GCA_002119805.1_ASM211980v1_genomic	GCA_014524485.1_ASM1452448v1_genomic	96.3158
GCA_002119805.1_ASM211980v1_genomic	GCA_014529565.1_ASM1452956v1_genomic	74.9536
GCA_002119805.1_ASM211980v1_genomic	GCA_014634985.1_ASM1463498v1_genomic	70.847
GCA_002119805.1_ASM211980v1_genomic	GCA_016028795.1_ASM1602879v1_genomic	88.1068
GCA_002119805.1_ASM211980v1_genomic	GCA_016127075.1_ASM1612707v1_genomic	88.1475
GCA_002119805.1_ASM211980v1_genomic	GCA_016865215.1_ASM1686521v1_genomic	75.0296
GCA_002119805.1_ASM211980v1_genomic	GCA_017893605.1_ASM1789360v1_genomic	96.4432
GCA_002119805.1_ASM211980v1_genomic	GCA_018107745.1_ASM1810774v1_genomic	88.0661
GCA_002119805.1_ASM211980v1_genomic	GCA_018278985.1_ASM1827898v1_genomic	96.5262
GCA_002119805.1_ASM211980v1_genomic	GCA_019357515.1_ASM1935751v1_genomic	87.9151
GCA_002119805.1_ASM211980v1_genomic	GCA_019357535.1_ASM1935753v1_genomic	88.499
GCA_002119805.1_ASM211980v1_genomic	GCA_019357555.1_ASM1935755v1_genomic	87.9528
GCA_002119805.1_ASM211980v1_genomic	GCA_019357575.1_ASM1935757v1_genomic	75.371
GCA_002119805.1_ASM211980v1_genomic	GCA_019357695.1_ASM1935769v1_genomic	75.1034
GCA_002119805.1_ASM211980v1_genomic	GCA_019378895.1_ASM1937889v1_genomic	88.4851
GCA_002119805.1_ASM211980v1_genomic	GCA_019788685.1_ASM1978868v1_genomic	88.4851
GCA_002119805.1_ASM211980v1_genomic	GCA_020097015.1_ASM2009701v1_genomic	80.192
GCA_002119805.1_ASM211980v1_genomic	GCA_020097035.1_ASM2009703v1_genomic	80.2245
GCA_002119805.1_ASM211980v1_genomic	GCA_020097055.1_ASM2009705v1_genomic	80.5171
GCA_002119805.1_ASM211980v1_genomic	GCA_020097075.1_ASM2009707v1_genomic	80.0928
GCA_002119805.1_ASM211980v1_genomic	GCA_020097095.1_ASM2009709v1_genomic	80.1566
GCA_002119805.1_ASM211980v1_genomic	GCA_020097115.1_ASM2009711v1_genomic	80.1238
GCA_002119805.1_ASM211980v1_genomic	GCA_020097135.1_ASM2009713v1_genomic	80.2568
GCA_002119805.1_ASM211980v1_genomic	GCA_021366795.1_ASM2136679v1_genomic	73.8345
GCA_002119805.1_ASM211980v1_genomic	GCA_021650955.1_ASM2165095v1_genomic	98.9258
GCA_002119805.1_ASM211980v1_genomic	GCA_022343705.1_ASM2234370v1_genomic	70.8112
GCA_002119805.1_ASM211980v1_genomic	GCA_022343725.1_ASM2234372v1_genomic	70.7655
GCA_002119805.1_ASM211980v1_genomic	GCA_022347105.1_ASM2234710v1_genomic	75.174
GCA_002119805.1_ASM211980v1_genomic	GCA_022808015.1_ASM2280801v1_genomic	80.5957
GCA_002119805.1_ASM211980v1_genomic	GCA_023910585.1_ASM2391058v1_genomic	96.4297
GCA_002119805.1_ASM211980v1_genomic	GCA_900453015.1_52488_C09_genomic	87.9025
GCA_002119805.1_ASM211980v1_genomic	GCA_902109475.1_40677_C02_genomic	88.0852
GCA_002119825.1_ASM211982v1_genomic	ANI_1991_AF_Gauteng_Cattle-Milk-Mastitis-Farm_S99	98.3109
GCA_002119825.1_ASM211982v1_genomic	ANI_1992_AF_Gauteng_Cattle-Milk-Mastitis-Farm_S125	98.1304
GCA_002119825.1_ASM211982v1_genomic	FOO_2015_AF_FreeState_Cattle-ProcessedMeat-Patties-RetailOutlet_S135	98.2029
GCA_002119825.1_ASM211982v1_genomic	FOO_2015_AF_Gauteng_Cattle-ProcessedMeat-Mince-Butchery_S139	98.1566
GCA_002119825.1_ASM211982v1_genomic	FOO_2015_AF_Gauteng_Cattle-RTE-Biltong-RetailOutlet_S120	98.2903
GCA_002119825.1_ASM211982v1_genomic	FOO_2015_AF_Limpopo_Cattle-RTE-Biltong-RetailOutlet_S115	94.379
GCA_002119825.1_ASM211982v1_genomic	GCA_000010585.1_ASM1058v1_genomic	98.5331
GCA_002119825.1_ASM211982v1_genomic	GCA_002119805.1_ASM211980v1_genomic	87.9789
GCA_002119825.1_ASM211982v1_genomic	GCA_002119825.1_ASM211982v1_genomic	100
GCA_002119825.1_ASM211982v1_genomic	GCA_002297525.1_ASM229752v1_genomic	96.4784
GCA_002119825.1_ASM211982v1_genomic	GCA_002313045.1_ASM231304v1_genomic	75.6446
GCA_002119825.1_ASM211982v1_genomic	GCA_002742385.2_ASM274238v2_genomic	74.7137
GCA_002119825.1_ASM211982v1_genomic	GCA_002742395.2_ASM274239v2_genomic	96.6523
GCA_002119825.1_ASM211982v1_genomic	GCA_002834575.1_ASM283457v1_genomic	99.3851
GCA_002119825.1_ASM211982v1_genomic	GCA_002834595.1_ASM283459v1_genomic	98.9422
GCA_002119825.1_ASM211982v1_genomic	GCA_002834615.1_ASM283461v1_genomic	98.4428
GCA_002119825.1_ASM211982v1_genomic	GCA_002834635.1_ASM283463v1_genomic	99.0243
GCA_002119825.1_ASM211982v1_genomic	GCA_002834665.1_ASM283466v1_genomic	98.8618
GCA_002119825.1_ASM211982v1_genomic	GCA_002834675.1_ASM283467v1_genomic	98.7612
GCA_002119825.1_ASM211982v1_genomic	GCA_002834705.1_ASM283470v1_genomic	99.3843
GCA_002119825.1_ASM211982v1_genomic	GCA_002834725.1_ASM283472v1_genomic	98.8603
GCA_002119825.1_ASM211982v1_genomic	GCA_002834745.1_ASM283474v1_genomic	98.8198
GCA_002119825.1_ASM211982v1_genomic	GCA_002834755.1_ASM283475v1_genomic	98.9088
GCA_002119825.1_ASM211982v1_genomic	GCA_002834765.1_ASM283476v1_genomic	98.937
GCA_002119825.1_ASM211982v1_genomic	GCA_002834805.1_ASM283480v1_genomic	98.3598
GCA_002119825.1_ASM211982v1_genomic	GCA_002834825.1_ASM283482v1_genomic	98.8108
GCA_002119825.1_ASM211982v1_genomic	GCA_002834845.1_ASM283484v1_genomic	98.8995
GCA_002119825.1_ASM211982v1_genomic	GCA_002834855.1_ASM283485v1_genomic	98.8335
GCA_002119825.1_ASM211982v1_genomic	GCA_002834875.1_ASM283487v1_genomic	99.3997
GCA_002119825.1_ASM211982v1_genomic	GCA_002834905.1_ASM283490v1_genomic	98.6724
GCA_002119825.1_ASM211982v1_genomic	GCA_002834925.1_ASM283492v1_genomic	98.806
GCA_002119825.1_ASM211982v1_genomic	GCA_002834945.1_ASM283494v1_genomic	98.8903
GCA_002119825.1_ASM211982v1_genomic	GCA_002834955.1_ASM283495v1_genomic	98.8838
GCA_002119825.1_ASM211982v1_genomic	GCA_002834985.1_ASM283498v1_genomic	98.8279
GCA_002119825.1_ASM211982v1_genomic	GCA_002835005.1_ASM283500v1_genomic	99.025
GCA_002119825.1_ASM211982v1_genomic	GCA_002835015.1_ASM283501v1_genomic	98.8298
GCA_002119825.1_ASM211982v1_genomic	GCA_002835045.1_ASM283504v1_genomic	98.9666
GCA_002119825.1_ASM211982v1_genomic	GCA_002835265.1_ASM283526v1_genomic	98.8278
GCA_002119825.1_ASM211982v1_genomic	GCA_002835285.1_ASM283528v1_genomic	98.9422
GCA_002119825.1_ASM211982v1_genomic	GCA_002835295.1_ASM283529v1_genomic	98.3482
GCA_002119825.1_ASM211982v1_genomic	GCA_002835305.1_ASM283530v1_genomic	98.7612
GCA_002119825.1_ASM211982v1_genomic	GCA_002835345.1_ASM283534v1_genomic	98.7722
GCA_002119825.1_ASM211982v1_genomic	GCA_002835365.1_ASM283536v1_genomic	98.8021
GCA_002119825.1_ASM211982v1_genomic	GCA_002835385.1_ASM283538v1_genomic	99.4076
GCA_002119825.1_ASM211982v1_genomic	GCA_002835405.1_ASM283540v1_genomic	98.8228
GCA_002119825.1_ASM211982v1_genomic	GCA_002835425.1_ASM283542v1_genomic	98.8671
GCA_002119825.1_ASM211982v1_genomic	GCA_002902665.1_ASM290266v1_genomic	98.5623
GCA_002119825.1_ASM211982v1_genomic	GCA_003259675.1_ASM325967v1_genomic	75.4255
GCA_002119825.1_ASM211982v1_genomic	GCA_003259685.1_ASM325968v1_genomic	98.5709
GCA_002119825.1_ASM211982v1_genomic	GCA_003259695.1_ASM325969v1_genomic	75.1093
GCA_002119825.1_ASM211982v1_genomic	GCA_003517485.1_ASM351748v1_genomic	98.561
GCA_002119825.1_ASM211982v1_genomic	GCA_003627575.1_ASM362757v1_genomic	96.8144
GCA_002119825.1_ASM211982v1_genomic	GCA_004117835.1_ASM411783v1_genomic	72.5458
GCA_002119825.1_ASM211982v1_genomic	GCA_004358885.1_ASM435888v1_genomic	75.5622
GCA_002119825.1_ASM211982v1_genomic	GCA_004359505.1_ASM435950v1_genomic	70.7284
GCA_002119825.1_ASM211982v1_genomic	GCA_004359515.1_ASM435951v1_genomic	70.0845
GCA_002119825.1_ASM211982v1_genomic	GCA_004359525.2_ASM435952v2_genomic	70.0684
GCA_002119825.1_ASM211982v1_genomic	GCA_004359545.1_ASM435954v1_genomic	70.4171
GCA_002119825.1_ASM211982v1_genomic	GCA_004359575.1_ASM435957v1_genomic	69.9663
GCA_002119825.1_ASM211982v1_genomic	GCA_004359605.1_ASM435960v1_genomic	88.0845
GCA_002119825.1_ASM211982v1_genomic	GCA_004359615.1_ASM435961v1_genomic	70.7004
GCA_002119825.1_ASM211982v1_genomic	GCA_004359625.1_ASM435962v1_genomic	88.0538
GCA_002119825.1_ASM211982v1_genomic	GCA_004359635.1_ASM435963v1_genomic	87.9659
GCA_002119825.1_ASM211982v1_genomic	GCA_004359695.1_ASM435969v1_genomic	98.5078
GCA_002119825.1_ASM211982v1_genomic	GCA_004359705.1_ASM435970v1_genomic	88.3478
GCA_002119825.1_ASM211982v1_genomic	GCA_004359715.1_ASM435971v1_genomic	98.51
GCA_002119825.1_ASM211982v1_genomic	GCA_004359725.1_ASM435972v1_genomic	98.3086
GCA_002119825.1_ASM211982v1_genomic	GCA_004359735.1_ASM435973v1_genomic	98.6337
GCA_002119825.1_ASM211982v1_genomic	GCA_004359795.1_ASM435979v1_genomic	75.2719
GCA_002119825.1_ASM211982v1_genomic	GCA_004359805.1_ASM435980v1_genomic	87.8933
GCA_002119825.1_ASM211982v1_genomic	GCA_004359815.1_ASM435981v1_genomic	74.8827
GCA_002119825.1_ASM211982v1_genomic	GCA_004359825.1_ASM435982v1_genomic	74.7406
GCA_002119825.1_ASM211982v1_genomic	GCA_004359835.1_ASM435983v1_genomic	87.9206
GCA_002119825.1_ASM211982v1_genomic	GCA_004359875.1_ASM435987v1_genomic	88.0207
GCA_002119825.1_ASM211982v1_genomic	GCA_005706215.1_ASM570621v1_genomic	87.7879
GCA_002119825.1_ASM211982v1_genomic	GCA_007673225.1_ASM767322v1_genomic	98.0988
GCA_002119825.1_ASM211982v1_genomic	GCA_011064785.1_ASM1106478v1_genomic	87.7302
GCA_002119825.1_ASM211982v1_genomic	GCA_011065325.1_ASM1106532v1_genomic	87.7717
GCA_002119825.1_ASM211982v1_genomic	GCA_014524485.1_ASM1452448v1_genomic	87.6165
GCA_002119825.1_ASM211982v1_genomic	GCA_014529565.1_ASM1452956v1_genomic	75.4095
GCA_002119825.1_ASM211982v1_genomic	GCA_014634985.1_ASM1463498v1_genomic	70.804
GCA_002119825.1_ASM211982v1_genomic	GCA_016028795.1_ASM1602879v1_genomic	98.5633
GCA_002119825.1_ASM211982v1_genomic	GCA_016127075.1_ASM1612707v1_genomic	98.4716
GCA_002119825.1_ASM211982v1_genomic	GCA_016865215.1_ASM1686521v1_genomic	75.1864
GCA_002119825.1_ASM211982v1_genomic	GCA_017893605.1_ASM1789360v1_genomic	87.902
GCA_002119825.1_ASM211982v1_genomic	GCA_018107745.1_ASM1810774v1_genomic	96.8144
GCA_002119825.1_ASM211982v1_genomic	GCA_018278985.1_ASM1827898v1_genomic	87.7659
GCA_002119825.1_ASM211982v1_genomic	GCA_019357515.1_ASM1935751v1_genomic	98.755
GCA_002119825.1_ASM211982v1_genomic	GCA_019357535.1_ASM1935753v1_genomic	94.4374
GCA_002119825.1_ASM211982v1_genomic	GCA_019357555.1_ASM1935755v1_genomic	97.9676
GCA_002119825.1_ASM211982v1_genomic	GCA_019357575.1_ASM1935757v1_genomic	75.5437
GCA_002119825.1_ASM211982v1_genomic	GCA_019357695.1_ASM1935769v1_genomic	75.5823
GCA_002119825.1_ASM211982v1_genomic	GCA_019378895.1_ASM1937889v1_genomic	94.4816
GCA_002119825.1_ASM211982v1_genomic	GCA_019788685.1_ASM1978868v1_genomic	94.4516
GCA_002119825.1_ASM211982v1_genomic	GCA_020097015.1_ASM2009701v1_genomic	80.4505
GCA_002119825.1_ASM211982v1_genomic	GCA_020097035.1_ASM2009703v1_genomic	80.4326
GCA_002119825.1_ASM211982v1_genomic	GCA_020097055.1_ASM2009705v1_genomic	81.0046
GCA_002119825.1_ASM211982v1_genomic	GCA_020097075.1_ASM2009707v1_genomic	80.3677
GCA_002119825.1_ASM211982v1_genomic	GCA_020097095.1_ASM2009709v1_genomic	80.3538
GCA_002119825.1_ASM211982v1_genomic	GCA_020097115.1_ASM2009711v1_genomic	80.4254
GCA_002119825.1_ASM211982v1_genomic	GCA_020097135.1_ASM2009713v1_genomic	80.8642
GCA_002119825.1_ASM211982v1_genomic	GCA_021366795.1_ASM2136679v1_genomic	74.1998
GCA_002119825.1_ASM211982v1_genomic	GCA_021650955.1_ASM2165095v1_genomic	87.9308
GCA_002119825.1_ASM211982v1_genomic	GCA_022343705.1_ASM2234370v1_genomic	70.5347
GCA_002119825.1_ASM211982v1_genomic	GCA_022343725.1_ASM2234372v1_genomic	71.0413
GCA_002119825.1_ASM211982v1_genomic	GCA_022347105.1_ASM2234710v1_genomic	74.7257
GCA_002119825.1_ASM211982v1_genomic	GCA_022808015.1_ASM2280801v1_genomic	80.5961
GCA_002119825.1_ASM211982v1_genomic	GCA_023910585.1_ASM2391058v1_genomic	87.8601
GCA_002119825.1_ASM211982v1_genomic	GCA_900453015.1_52488_C09_genomic	98.8715
GCA_002119825.1_ASM211982v1_genomic	GCA_902109475.1_40677_C02_genomic	98.804
GCA_002297525.1_ASM229752v1_genomic	ANI_1991_AF_Gauteng_Cattle-Milk-Mastitis-Farm_S99	96.423
GCA_002297525.1_ASM229752v1_genomic	ANI_1992_AF_Gauteng_Cattle-Milk-Mastitis-Farm_S125	96.3717
GCA_002297525.1_ASM229752v1_genomic	FOO_2015_AF_FreeState_Cattle-ProcessedMeat-Patties-RetailOutlet_S135	96.5087
GCA_002297525.1_ASM229752v1_genomic	FOO_2015_AF_Gauteng_Cattle-ProcessedMeat-Mince-Butchery_S139	96.6074
GCA_002297525.1_ASM229752v1_genomic	FOO_2015_AF_Gauteng_Cattle-RTE-Biltong-RetailOutlet_S120	96.4767
GCA_002297525.1_ASM229752v1_genomic	FOO_2015_AF_Limpopo_Cattle-RTE-Biltong-RetailOutlet_S115	95.2288
GCA_002297525.1_ASM229752v1_genomic	GCA_000010585.1_ASM1058v1_genomic	96.4628
GCA_002297525.1_ASM229752v1_genomic	GCA_002119805.1_ASM211980v1_genomic	88.471
GCA_002297525.1_ASM229752v1_genomic	GCA_002119825.1_ASM211982v1_genomic	96.4784
GCA_002297525.1_ASM229752v1_genomic	GCA_002297525.1_ASM229752v1_genomic	100
GCA_002297525.1_ASM229752v1_genomic	GCA_002313045.1_ASM231304v1_genomic	75.3479
GCA_002297525.1_ASM229752v1_genomic	GCA_002742385.2_ASM274238v2_genomic	74.9824
GCA_002297525.1_ASM229752v1_genomic	GCA_002742395.2_ASM274239v2_genomic	99.6012
GCA_002297525.1_ASM229752v1_genomic	GCA_002834575.1_ASM283457v1_genomic	96.5037
GCA_002297525.1_ASM229752v1_genomic	GCA_002834595.1_ASM283459v1_genomic	96.4522
GCA_002297525.1_ASM229752v1_genomic	GCA_002834615.1_ASM283461v1_genomic	96.3914
GCA_002297525.1_ASM229752v1_genomic	GCA_002834635.1_ASM283463v1_genomic	96.6446
GCA_002297525.1_ASM229752v1_genomic	GCA_002834665.1_ASM283466v1_genomic	96.545
GCA_002297525.1_ASM229752v1_genomic	GCA_002834675.1_ASM283467v1_genomic	96.3592
GCA_002297525.1_ASM229752v1_genomic	GCA_002834705.1_ASM283470v1_genomic	96.4752
GCA_002297525.1_ASM229752v1_genomic	GCA_002834725.1_ASM283472v1_genomic	96.431
GCA_002297525.1_ASM229752v1_genomic	GCA_002834745.1_ASM283474v1_genomic	96.5961
GCA_002297525.1_ASM229752v1_genomic	GCA_002834755.1_ASM283475v1_genomic	96.4515
GCA_002297525.1_ASM229752v1_genomic	GCA_002834765.1_ASM283476v1_genomic	96.4355
GCA_002297525.1_ASM229752v1_genomic	GCA_002834805.1_ASM283480v1_genomic	96.4639
GCA_002297525.1_ASM229752v1_genomic	GCA_002834825.1_ASM283482v1_genomic	96.4283
GCA_002297525.1_ASM229752v1_genomic	GCA_002834845.1_ASM283484v1_genomic	96.5685
GCA_002297525.1_ASM229752v1_genomic	GCA_002834855.1_ASM283485v1_genomic	96.4517
GCA_002297525.1_ASM229752v1_genomic	GCA_002834875.1_ASM283487v1_genomic	96.5302
GCA_002297525.1_ASM229752v1_genomic	GCA_002834905.1_ASM283490v1_genomic	96.4317
GCA_002297525.1_ASM229752v1_genomic	GCA_002834925.1_ASM283492v1_genomic	96.4372
GCA_002297525.1_ASM229752v1_genomic	GCA_002834945.1_ASM283494v1_genomic	96.435
GCA_002297525.1_ASM229752v1_genomic	GCA_002834955.1_ASM283495v1_genomic	96.5505
GCA_002297525.1_ASM229752v1_genomic	GCA_002834985.1_ASM283498v1_genomic	96.4162
GCA_002297525.1_ASM229752v1_genomic	GCA_002835005.1_ASM283500v1_genomic	96.5038
GCA_002297525.1_ASM229752v1_genomic	GCA_002835015.1_ASM283501v1_genomic	96.5744
GCA_002297525.1_ASM229752v1_genomic	GCA_002835045.1_ASM283504v1_genomic	96.4272
GCA_002297525.1_ASM229752v1_genomic	GCA_002835265.1_ASM283526v1_genomic	96.4207
GCA_002297525.1_ASM229752v1_genomic	GCA_002835285.1_ASM283528v1_genomic	96.4685
GCA_002297525.1_ASM229752v1_genomic	GCA_002835295.1_ASM283529v1_genomic	96.4144
GCA_002297525.1_ASM229752v1_genomic	GCA_002835305.1_ASM283530v1_genomic	96.4852
GCA_002297525.1_ASM229752v1_genomic	GCA_002835345.1_ASM283534v1_genomic	96.4863
GCA_002297525.1_ASM229752v1_genomic	GCA_002835365.1_ASM283536v1_genomic	96.5499
GCA_002297525.1_ASM229752v1_genomic	GCA_002835385.1_ASM283538v1_genomic	96.4353
GCA_002297525.1_ASM229752v1_genomic	GCA_002835405.1_ASM283540v1_genomic	96.4571
GCA_002297525.1_ASM229752v1_genomic	GCA_002835425.1_ASM283542v1_genomic	96.5047
GCA_002297525.1_ASM229752v1_genomic	GCA_002902665.1_ASM290266v1_genomic	96.3791
GCA_002297525.1_ASM229752v1_genomic	GCA_003259675.1_ASM325967v1_genomic	75.4882
GCA_002297525.1_ASM229752v1_genomic	GCA_003259685.1_ASM325968v1_genomic	96.5564
GCA_002297525.1_ASM229752v1_genomic	GCA_003259695.1_ASM325969v1_genomic	74.5794
GCA_002297525.1_ASM229752v1_genomic	GCA_003517485.1_ASM351748v1_genomic	96.5263
GCA_002297525.1_ASM229752v1_genomic	GCA_003627575.1_ASM362757v1_genomic	97.2855
GCA_002297525.1_ASM229752v1_genomic	GCA_004117835.1_ASM411783v1_genomic	72.1378
GCA_002297525.1_ASM229752v1_genomic	GCA_004358885.1_ASM435888v1_genomic	75.0082
GCA_002297525.1_ASM229752v1_genomic	GCA_004359505.1_ASM435950v1_genomic	70.4982
GCA_002297525.1_ASM229752v1_genomic	GCA_004359515.1_ASM435951v1_genomic	70.4876
GCA_002297525.1_ASM229752v1_genomic	GCA_004359525.2_ASM435952v2_genomic	70.0186
GCA_002297525.1_ASM229752v1_genomic	GCA_004359545.1_ASM435954v1_genomic	70.4487
GCA_002297525.1_ASM229752v1_genomic	GCA_004359575.1_ASM435957v1_genomic	69.9667
GCA_002297525.1_ASM229752v1_genomic	GCA_004359605.1_ASM435960v1_genomic	88.5352
GCA_002297525.1_ASM229752v1_genomic	GCA_004359615.1_ASM435961v1_genomic	70.3719
GCA_002297525.1_ASM229752v1_genomic	GCA_004359625.1_ASM435962v1_genomic	88.4686
GCA_002297525.1_ASM229752v1_genomic	GCA_004359635.1_ASM435963v1_genomic	88.4285
GCA_002297525.1_ASM229752v1_genomic	GCA_004359695.1_ASM435969v1_genomic	96.4445
GCA_002297525.1_ASM229752v1_genomic	GCA_004359705.1_ASM435970v1_genomic	88.5714
GCA_002297525.1_ASM229752v1_genomic	GCA_004359715.1_ASM435971v1_genomic	96.4417
GCA_002297525.1_ASM229752v1_genomic	GCA_004359725.1_ASM435972v1_genomic	96.2849
GCA_002297525.1_ASM229752v1_genomic	GCA_004359735.1_ASM435973v1_genomic	96.5156
GCA_002297525.1_ASM229752v1_genomic	GCA_004359795.1_ASM435979v1_genomic	74.6525
GCA_002297525.1_ASM229752v1_genomic	GCA_004359805.1_ASM435980v1_genomic	88.3008
GCA_002297525.1_ASM229752v1_genomic	GCA_004359815.1_ASM435981v1_genomic	74.6286
GCA_002297525.1_ASM229752v1_genomic	GCA_004359825.1_ASM435982v1_genomic	74.5072
GCA_002297525.1_ASM229752v1_genomic	GCA_004359835.1_ASM435983v1_genomic	88.5576
GCA_002297525.1_ASM229752v1_genomic	GCA_004359875.1_ASM435987v1_genomic	88.534
GCA_002297525.1_ASM229752v1_genomic	GCA_005706215.1_ASM570621v1_genomic	88.3919
GCA_002297525.1_ASM229752v1_genomic	GCA_007673225.1_ASM767322v1_genomic	96.5974
GCA_002297525.1_ASM229752v1_genomic	GCA_011064785.1_ASM1106478v1_genomic	88.4197
GCA_002297525.1_ASM229752v1_genomic	GCA_011065325.1_ASM1106532v1_genomic	88.3153
GCA_002297525.1_ASM229752v1_genomic	GCA_014524485.1_ASM1452448v1_genomic	88.1942
GCA_002297525.1_ASM229752v1_genomic	GCA_014529565.1_ASM1452956v1_genomic	75.5015
GCA_002297525.1_ASM229752v1_genomic	GCA_014634985.1_ASM1463498v1_genomic	70.5427
GCA_002297525.1_ASM229752v1_genomic	GCA_016028795.1_ASM1602879v1_genomic	96.4952
GCA_002297525.1_ASM229752v1_genomic	GCA_016127075.1_ASM1612707v1_genomic	96.5025
GCA_002297525.1_ASM229752v1_genomic	GCA_016865215.1_ASM1686521v1_genomic	75.0374
GCA_002297525.1_ASM229752v1_genomic	GCA_017893605.1_ASM1789360v1_genomic	88.1283
GCA_002297525.1_ASM229752v1_genomic	GCA_018107745.1_ASM1810774v1_genomic	97.2855
GCA_002297525.1_ASM229752v1_genomic	GCA_018278985.1_ASM1827898v1_genomic	88.1785
GCA_002297525.1_ASM229752v1_genomic	GCA_019357515.1_ASM1935751v1_genomic	96.4682
GCA_002297525.1_ASM229752v1_genomic	GCA_019357535.1_ASM1935753v1_genomic	95.1213
GCA_002297525.1_ASM229752v1_genomic	GCA_019357555.1_ASM1935755v1_genomic	96.6888
GCA_002297525.1_ASM229752v1_genomic	GCA_019357575.1_ASM1935757v1_genomic	75.0715
GCA_002297525.1_ASM229752v1_genomic	GCA_019357695.1_ASM1935769v1_genomic	74.7694
GCA_002297525.1_ASM229752v1_genomic	GCA_019378895.1_ASM1937889v1_genomic	95.0961
GCA_002297525.1_ASM229752v1_genomic	GCA_019788685.1_ASM1978868v1_genomic	95.0824
GCA_002297525.1_ASM229752v1_genomic	GCA_020097015.1_ASM2009701v1_genomic	79.8424
GCA_002297525.1_ASM229752v1_genomic	GCA_020097035.1_ASM2009703v1_genomic	80.0072
GCA_002297525.1_ASM229752v1_genomic	GCA_020097055.1_ASM2009705v1_genomic	80.121
GCA_002297525.1_ASM229752v1_genomic	GCA_020097075.1_ASM2009707v1_genomic	79.9669
GCA_002297525.1_ASM229752v1_genomic	GCA_020097095.1_ASM2009709v1_genomic	79.9556
GCA_002297525.1_ASM229752v1_genomic	GCA_020097115.1_ASM2009711v1_genomic	80.1112
GCA_002297525.1_ASM229752v1_genomic	GCA_020097135.1_ASM2009713v1_genomic	80.0569
GCA_002297525.1_ASM229752v1_genomic	GCA_021366795.1_ASM2136679v1_genomic	73.7142
GCA_002297525.1_ASM229752v1_genomic	GCA_021650955.1_ASM2165095v1_genomic	88.565
GCA_002297525.1_ASM229752v1_genomic	GCA_022343705.1_ASM2234370v1_genomic	70.533
GCA_002297525.1_ASM229752v1_genomic	GCA_022343725.1_ASM2234372v1_genomic	70.5059
GCA_002297525.1_ASM229752v1_genomic	GCA_022347105.1_ASM2234710v1_genomic	74.8981
GCA_002297525.1_ASM229752v1_genomic	GCA_022808015.1_ASM2280801v1_genomic	80.4106
GCA_002297525.1_ASM229752v1_genomic	GCA_023910585.1_ASM2391058v1_genomic	88.3541
GCA_002297525.1_ASM229752v1_genomic	GCA_900453015.1_52488_C09_genomic	96.624
GCA_002297525.1_ASM229752v1_genomic	GCA_902109475.1_40677_C02_genomic	96.5458
GCA_002313045.1_ASM231304v1_genomic	ANI_1991_AF_Gauteng_Cattle-Milk-Mastitis-Farm_S99	75.1825
GCA_002313045.1_ASM231304v1_genomic	ANI_1992_AF_Gauteng_Cattle-Milk-Mastitis-Farm_S125	75.6384
GCA_002313045.1_ASM231304v1_genomic	FOO_2015_AF_FreeState_Cattle-ProcessedMeat-Patties-RetailOutlet_S135	75.375
GCA_002313045.1_ASM231304v1_genomic	FOO_2015_AF_Gauteng_Cattle-ProcessedMeat-Mince-Butchery_S139	75.4514
GCA_002313045.1_ASM231304v1_genomic	FOO_2015_AF_Gauteng_Cattle-RTE-Biltong-RetailOutlet_S120	75.1722
GCA_002313045.1_ASM231304v1_genomic	FOO_2015_AF_Limpopo_Cattle-RTE-Biltong-RetailOutlet_S115	75.3878
GCA_002313045.1_ASM231304v1_genomic	GCA_000010585.1_ASM1058v1_genomic	75.4677
GCA_002313045.1_ASM231304v1_genomic	GCA_002119805.1_ASM211980v1_genomic	75.0755
GCA_002313045.1_ASM231304v1_genomic	GCA_002119825.1_ASM211982v1_genomic	75.6545
GCA_002313045.1_ASM231304v1_genomic	GCA_002297525.1_ASM229752v1_genomic	75.3479
GCA_002313045.1_ASM231304v1_genomic	GCA_002313045.1_ASM231304v1_genomic	100
GCA_002313045.1_ASM231304v1_genomic	GCA_002742385.2_ASM274238v2_genomic	93.0423
GCA_002313045.1_ASM231304v1_genomic	GCA_002742395.2_ASM274239v2_genomic	75.6298
GCA_002313045.1_ASM231304v1_genomic	GCA_002834575.1_ASM283457v1_genomic	75.5314
GCA_002313045.1_ASM231304v1_genomic	GCA_002834595.1_ASM283459v1_genomic	75.7451
GCA_002313045.1_ASM231304v1_genomic	GCA_002834615.1_ASM283461v1_genomic	75.6727
GCA_002313045.1_ASM231304v1_genomic	GCA_002834635.1_ASM283463v1_genomic	75.7856
GCA_002313045.1_ASM231304v1_genomic	GCA_002834665.1_ASM283466v1_genomic	75.7563
GCA_002313045.1_ASM231304v1_genomic	GCA_002834675.1_ASM283467v1_genomic	75.6418
GCA_002313045.1_ASM231304v1_genomic	GCA_002834705.1_ASM283470v1_genomic	75.4602
GCA_002313045.1_ASM231304v1_genomic	GCA_002834725.1_ASM283472v1_genomic	75.8155
GCA_002313045.1_ASM231304v1_genomic	GCA_002834745.1_ASM283474v1_genomic	75.6358
GCA_002313045.1_ASM231304v1_genomic	GCA_002834755.1_ASM283475v1_genomic	75.2338
GCA_002313045.1_ASM231304v1_genomic	GCA_002834765.1_ASM283476v1_genomic	75.6708
GCA_002313045.1_ASM231304v1_genomic	GCA_002834805.1_ASM283480v1_genomic	75.772
GCA_002313045.1_ASM231304v1_genomic	GCA_002834825.1_ASM283482v1_genomic	75.5127
GCA_002313045.1_ASM231304v1_genomic	GCA_002834845.1_ASM283484v1_genomic	75.4108
GCA_002313045.1_ASM231304v1_genomic	GCA_002834855.1_ASM283485v1_genomic	75.5605
GCA_002313045.1_ASM231304v1_genomic	GCA_002834875.1_ASM283487v1_genomic	75.3813
GCA_002313045.1_ASM231304v1_genomic	GCA_002834905.1_ASM283490v1_genomic	75.3103
GCA_002313045.1_ASM231304v1_genomic	GCA_002834925.1_ASM283492v1_genomic	75.9384
GCA_002313045.1_ASM231304v1_genomic	GCA_002834945.1_ASM283494v1_genomic	75.8676
GCA_002313045.1_ASM231304v1_genomic	GCA_002834955.1_ASM283495v1_genomic	75.6597
GCA_002313045.1_ASM231304v1_genomic	GCA_002834985.1_ASM283498v1_genomic	75.4715
GCA_002313045.1_ASM231304v1_genomic	GCA_002835005.1_ASM283500v1_genomic	75.9197
GCA_002313045.1_ASM231304v1_genomic	GCA_002835015.1_ASM283501v1_genomic	75.7984
GCA_002313045.1_ASM231304v1_genomic	GCA_002835045.1_ASM283504v1_genomic	75.6126
GCA_002313045.1_ASM231304v1_genomic	GCA_002835265.1_ASM283526v1_genomic	75.6132
GCA_002313045.1_ASM231304v1_genomic	GCA_002835285.1_ASM283528v1_genomic	75.7238
GCA_002313045.1_ASM231304v1_genomic	GCA_002835295.1_ASM283529v1_genomic	75.7881
GCA_002313045.1_ASM231304v1_genomic	GCA_002835305.1_ASM283530v1_genomic	75.3422
GCA_002313045.1_ASM231304v1_genomic	GCA_002835345.1_ASM283534v1_genomic	75.4604
GCA_002313045.1_ASM231304v1_genomic	GCA_002835365.1_ASM283536v1_genomic	75.4583
GCA_002313045.1_ASM231304v1_genomic	GCA_002835385.1_ASM283538v1_genomic	75.4858
GCA_002313045.1_ASM231304v1_genomic	GCA_002835405.1_ASM283540v1_genomic	75.6068
GCA_002313045.1_ASM231304v1_genomic	GCA_002835425.1_ASM283542v1_genomic	75.7313
GCA_002313045.1_ASM231304v1_genomic	GCA_002902665.1_ASM290266v1_genomic	75.2775
GCA_002313045.1_ASM231304v1_genomic	GCA_003259675.1_ASM325967v1_genomic	98.0998
GCA_002313045.1_ASM231304v1_genomic	GCA_003259685.1_ASM325968v1_genomic	75.5067
GCA_002313045.1_ASM231304v1_genomic	GCA_003259695.1_ASM325969v1_genomic	93.4414
GCA_002313045.1_ASM231304v1_genomic	GCA_003517485.1_ASM351748v1_genomic	75.2407
GCA_002313045.1_ASM231304v1_genomic	GCA_003627575.1_ASM362757v1_genomic	75.4159
GCA_002313045.1_ASM231304v1_genomic	GCA_004117835.1_ASM411783v1_genomic	73.8584
GCA_002313045.1_ASM231304v1_genomic	GCA_004358885.1_ASM435888v1_genomic	99.0599
GCA_002313045.1_ASM231304v1_genomic	GCA_004359505.1_ASM435950v1_genomic	71.0109
GCA_002313045.1_ASM231304v1_genomic	GCA_004359515.1_ASM435951v1_genomic	69.8988
GCA_002313045.1_ASM231304v1_genomic	GCA_004359525.2_ASM435952v2_genomic	69.927
GCA_002313045.1_ASM231304v1_genomic	GCA_004359545.1_ASM435954v1_genomic	70.6591
GCA_002313045.1_ASM231304v1_genomic	GCA_004359575.1_ASM435957v1_genomic	69.9699
GCA_002313045.1_ASM231304v1_genomic	GCA_004359605.1_ASM435960v1_genomic	75.3919
GCA_002313045.1_ASM231304v1_genomic	GCA_004359615.1_ASM435961v1_genomic	70.7683
GCA_002313045.1_ASM231304v1_genomic	GCA_004359625.1_ASM435962v1_genomic	75.2783
GCA_002313045.1_ASM231304v1_genomic	GCA_004359635.1_ASM435963v1_genomic	74.9784
GCA_002313045.1_ASM231304v1_genomic	GCA_004359695.1_ASM435969v1_genomic	75.6155
GCA_002313045.1_ASM231304v1_genomic	GCA_004359705.1_ASM435970v1_genomic	75.3806
GCA_002313045.1_ASM231304v1_genomic	GCA_004359715.1_ASM435971v1_genomic	75.5258
GCA_002313045.1_ASM231304v1_genomic	GCA_004359725.1_ASM435972v1_genomic	75.7283
GCA_002313045.1_ASM231304v1_genomic	GCA_004359735.1_ASM435973v1_genomic	75.3509
GCA_002313045.1_ASM231304v1_genomic	GCA_004359795.1_ASM435979v1_genomic	92.9861
GCA_002313045.1_ASM231304v1_genomic	GCA_004359805.1_ASM435980v1_genomic	75.2477
GCA_002313045.1_ASM231304v1_genomic	GCA_004359815.1_ASM435981v1_genomic	92.8491
GCA_002313045.1_ASM231304v1_genomic	GCA_004359825.1_ASM435982v1_genomic	92.6803
GCA_002313045.1_ASM231304v1_genomic	GCA_004359835.1_ASM435983v1_genomic	75.3726
GCA_002313045.1_ASM231304v1_genomic	GCA_004359875.1_ASM435987v1_genomic	75.4223
GCA_002313045.1_ASM231304v1_genomic	GCA_005706215.1_ASM570621v1_genomic	75.1089
GCA_002313045.1_ASM231304v1_genomic	GCA_007673225.1_ASM767322v1_genomic	75.4832
GCA_002313045.1_ASM231304v1_genomic	GCA_011064785.1_ASM1106478v1_genomic	75.5066
GCA_002313045.1_ASM231304v1_genomic	GCA_011065325.1_ASM1106532v1_genomic	75.4789
GCA_002313045.1_ASM231304v1_genomic	GCA_014524485.1_ASM1452448v1_genomic	75.5538
GCA_002313045.1_ASM231304v1_genomic	GCA_014529565.1_ASM1452956v1_genomic	98.97
GCA_002313045.1_ASM231304v1_genomic	GCA_014634985.1_ASM1463498v1_genomic	70.7936
GCA_002313045.1_ASM231304v1_genomic	GCA_016028795.1_ASM1602879v1_genomic	75.5739
GCA_002313045.1_ASM231304v1_genomic	GCA_016127075.1_ASM1612707v1_genomic	75.3998
GCA_002313045.1_ASM231304v1_genomic	GCA_016865215.1_ASM1686521v1_genomic	98.9479
GCA_002313045.1_ASM231304v1_genomic	GCA_017893605.1_ASM1789360v1_genomic	75.4317
GCA_002313045.1_ASM231304v1_genomic	GCA_018107745.1_ASM1810774v1_genomic	75.4159
GCA_002313045.1_ASM231304v1_genomic	GCA_018278985.1_ASM1827898v1_genomic	75.352
GCA_002313045.1_ASM231304v1_genomic	GCA_019357515.1_ASM1935751v1_genomic	75.8993
GCA_002313045.1_ASM231304v1_genomic	GCA_019357535.1_ASM1935753v1_genomic	75.6499
GCA_002313045.1_ASM231304v1_genomic	GCA_019357555.1_ASM1935755v1_genomic	75.7722
GCA_002313045.1_ASM231304v1_genomic	GCA_019357575.1_ASM1935757v1_genomic	99.1204
GCA_002313045.1_ASM231304v1_genomic	GCA_019357695.1_ASM1935769v1_genomic	98.9266
GCA_002313045.1_ASM231304v1_genomic	GCA_019378895.1_ASM1937889v1_genomic	75.7361
GCA_002313045.1_ASM231304v1_genomic	GCA_019788685.1_ASM1978868v1_genomic	75.7318
GCA_002313045.1_ASM231304v1_genomic	GCA_020097015.1_ASM2009701v1_genomic	74.9809
GCA_002313045.1_ASM231304v1_genomic	GCA_020097035.1_ASM2009703v1_genomic	75.0585
GCA_002313045.1_ASM231304v1_genomic	GCA_020097055.1_ASM2009705v1_genomic	74.9699
GCA_002313045.1_ASM231304v1_genomic	GCA_020097075.1_ASM2009707v1_genomic	75.1803
GCA_002313045.1_ASM231304v1_genomic	GCA_020097095.1_ASM2009709v1_genomic	75.1114
GCA_002313045.1_ASM231304v1_genomic	GCA_020097115.1_ASM2009711v1_genomic	75.1273
GCA_002313045.1_ASM231304v1_genomic	GCA_020097135.1_ASM2009713v1_genomic	75.1631
GCA_002313045.1_ASM231304v1_genomic	GCA_021366795.1_ASM2136679v1_genomic	79.9683
GCA_002313045.1_ASM231304v1_genomic	GCA_021650955.1_ASM2165095v1_genomic	75.1507
GCA_002313045.1_ASM231304v1_genomic	GCA_022343705.1_ASM2234370v1_genomic	70.7692
GCA_002313045.1_ASM231304v1_genomic	GCA_022343725.1_ASM2234372v1_genomic	70.7832
GCA_002313045.1_ASM231304v1_genomic	GCA_022347105.1_ASM2234710v1_genomic	93.8103
GCA_002313045.1_ASM231304v1_genomic	GCA_022808015.1_ASM2280801v1_genomic	75.0645
GCA_002313045.1_ASM231304v1_genomic	GCA_023910585.1_ASM2391058v1_genomic	75.0197
GCA_002313045.1_ASM231304v1_genomic	GCA_900453015.1_52488_C09_genomic	75.4971
GCA_002313045.1_ASM231304v1_genomic	GCA_902109475.1_40677_C02_genomic	75.8562
GCA_002742385.2_ASM274238v2_genomic	ANI_1991_AF_Gauteng_Cattle-Milk-Mastitis-Farm_S99	74.7424
GCA_002742385.2_ASM274238v2_genomic	ANI_1992_AF_Gauteng_Cattle-Milk-Mastitis-Farm_S125	74.9738
GCA_002742385.2_ASM274238v2_genomic	FOO_2015_AF_FreeState_Cattle-ProcessedMeat-Patties-RetailOutlet_S135	74.7744
GCA_002742385.2_ASM274238v2_genomic	FOO_2015_AF_Gauteng_Cattle-ProcessedMeat-Mince-Butchery_S139	74.9761
GCA_002742385.2_ASM274238v2_genomic	FOO_2015_AF_Gauteng_Cattle-RTE-Biltong-RetailOutlet_S120	74.8099
GCA_002742385.2_ASM274238v2_genomic	FOO_2015_AF_Limpopo_Cattle-RTE-Biltong-RetailOutlet_S115	74.8069
GCA_002742385.2_ASM274238v2_genomic	GCA_000010585.1_ASM1058v1_genomic	74.9153
GCA_002742385.2_ASM274238v2_genomic	GCA_002119805.1_ASM211980v1_genomic	75.0239
GCA_002742385.2_ASM274238v2_genomic	GCA_002119825.1_ASM211982v1_genomic	74.7137
GCA_002742385.2_ASM274238v2_genomic	GCA_002297525.1_ASM229752v1_genomic	74.9865
GCA_002742385.2_ASM274238v2_genomic	GCA_002313045.1_ASM231304v1_genomic	93.0423
GCA_002742385.2_ASM274238v2_genomic	GCA_002742385.2_ASM274238v2_genomic	100
GCA_002742385.2_ASM274238v2_genomic	GCA_002742395.2_ASM274239v2_genomic	75.0924
GCA_002742385.2_ASM274238v2_genomic	GCA_002834575.1_ASM283457v1_genomic	74.6923
GCA_002742385.2_ASM274238v2_genomic	GCA_002834595.1_ASM283459v1_genomic	74.9754
GCA_002742385.2_ASM274238v2_genomic	GCA_002834615.1_ASM283461v1_genomic	74.674
GCA_002742385.2_ASM274238v2_genomic	GCA_002834635.1_ASM283463v1_genomic	75.1105
GCA_002742385.2_ASM274238v2_genomic	GCA_002834665.1_ASM283466v1_genomic	74.9488
GCA_002742385.2_ASM274238v2_genomic	GCA_002834675.1_ASM283467v1_genomic	74.8764
GCA_002742385.2_ASM274238v2_genomic	GCA_002834705.1_ASM283470v1_genomic	74.6707
GCA_002742385.2_ASM274238v2_genomic	GCA_002834725.1_ASM283472v1_genomic	74.7504
GCA_002742385.2_ASM274238v2_genomic	GCA_002834745.1_ASM283474v1_genomic	74.9733
GCA_002742385.2_ASM274238v2_genomic	GCA_002834755.1_ASM283475v1_genomic	74.9551
GCA_002742385.2_ASM274238v2_genomic	GCA_002834765.1_ASM283476v1_genomic	75.1239
GCA_002742385.2_ASM274238v2_genomic	GCA_002834805.1_ASM283480v1_genomic	75.0429
GCA_002742385.2_ASM274238v2_genomic	GCA_002834825.1_ASM283482v1_genomic	74.9456
GCA_002742385.2_ASM274238v2_genomic	GCA_002834845.1_ASM283484v1_genomic	74.8231
GCA_002742385.2_ASM274238v2_genomic	GCA_002834855.1_ASM283485v1_genomic	74.8553
GCA_002742385.2_ASM274238v2_genomic	GCA_002834875.1_ASM283487v1_genomic	74.4974
GCA_002742385.2_ASM274238v2_genomic	GCA_002834905.1_ASM283490v1_genomic	75.1162
GCA_002742385.2_ASM274238v2_genomic	GCA_002834925.1_ASM283492v1_genomic	75.0113
GCA_002742385.2_ASM274238v2_genomic	GCA_002834945.1_ASM283494v1_genomic	74.8047
GCA_002742385.2_ASM274238v2_genomic	GCA_002834955.1_ASM283495v1_genomic	75.0617
GCA_002742385.2_ASM274238v2_genomic	GCA_002834985.1_ASM283498v1_genomic	74.941
GCA_002742385.2_ASM274238v2_genomic	GCA_002835005.1_ASM283500v1_genomic	75.3896
GCA_002742385.2_ASM274238v2_genomic	GCA_002835015.1_ASM283501v1_genomic	75.0501
GCA_002742385.2_ASM274238v2_genomic	GCA_002835045.1_ASM283504v1_genomic	75.1116
GCA_002742385.2_ASM274238v2_genomic	GCA_002835265.1_ASM283526v1_genomic	74.879
GCA_002742385.2_ASM274238v2_genomic	GCA_002835285.1_ASM283528v1_genomic	75.0499
GCA_002742385.2_ASM274238v2_genomic	GCA_002835295.1_ASM283529v1_genomic	75.213
GCA_002742385.2_ASM274238v2_genomic	GCA_002835305.1_ASM283530v1_genomic	74.9944
GCA_002742385.2_ASM274238v2_genomic	GCA_002835345.1_ASM283534v1_genomic	75.0846
GCA_002742385.2_ASM274238v2_genomic	GCA_002835365.1_ASM283536v1_genomic	74.7482
GCA_002742385.2_ASM274238v2_genomic	GCA_002835385.1_ASM283538v1_genomic	74.6772
GCA_002742385.2_ASM274238v2_genomic	GCA_002835405.1_ASM283540v1_genomic	74.9773
GCA_002742385.2_ASM274238v2_genomic	GCA_002835425.1_ASM283542v1_genomic	74.9655
GCA_002742385.2_ASM274238v2_genomic	GCA_002902665.1_ASM290266v1_genomic	74.8523
GCA_002742385.2_ASM274238v2_genomic	GCA_003259675.1_ASM325967v1_genomic	92.5941
GCA_002742385.2_ASM274238v2_genomic	GCA_003259685.1_ASM325968v1_genomic	74.8008
GCA_002742385.2_ASM274238v2_genomic	GCA_003259695.1_ASM325969v1_genomic	95.3819
GCA_002742385.2_ASM274238v2_genomic	GCA_003517485.1_ASM351748v1_genomic	74.7218
GCA_002742385.2_ASM274238v2_genomic	GCA_003627575.1_ASM362757v1_genomic	74.8473
GCA_002742385.2_ASM274238v2_genomic	GCA_004117835.1_ASM411783v1_genomic	73.8012
GCA_002742385.2_ASM274238v2_genomic	GCA_004358885.1_ASM435888v1_genomic	92.6201
GCA_002742385.2_ASM274238v2_genomic	GCA_004359505.1_ASM435950v1_genomic	70.7213
GCA_002742385.2_ASM274238v2_genomic	GCA_004359515.1_ASM435951v1_genomic	70.0732
GCA_002742385.2_ASM274238v2_genomic	GCA_004359525.2_ASM435952v2_genomic	69.8519
GCA_002742385.2_ASM274238v2_genomic	GCA_004359545.1_ASM435954v1_genomic	70.5032
GCA_002742385.2_ASM274238v2_genomic	GCA_004359575.1_ASM435957v1_genomic	69.969
GCA_002742385.2_ASM274238v2_genomic	GCA_004359605.1_ASM435960v1_genomic	75.2269
GCA_002742385.2_ASM274238v2_genomic	GCA_004359615.1_ASM435961v1_genomic	70.7764
GCA_002742385.2_ASM274238v2_genomic	GCA_004359625.1_ASM435962v1_genomic	75.3305
GCA_002742385.2_ASM274238v2_genomic	GCA_004359635.1_ASM435963v1_genomic	75.5527
GCA_002742385.2_ASM274238v2_genomic	GCA_004359695.1_ASM435969v1_genomic	74.9933
GCA_002742385.2_ASM274238v2_genomic	GCA_004359705.1_ASM435970v1_genomic	75.4241
GCA_002742385.2_ASM274238v2_genomic	GCA_004359715.1_ASM435971v1_genomic	74.7235
GCA_002742385.2_ASM274238v2_genomic	GCA_004359725.1_ASM435972v1_genomic	74.9815
GCA_002742385.2_ASM274238v2_genomic	GCA_004359735.1_ASM435973v1_genomic	74.8803
GCA_002742385.2_ASM274238v2_genomic	GCA_004359795.1_ASM435979v1_genomic	96.3934
GCA_002742385.2_ASM274238v2_genomic	GCA_004359805.1_ASM435980v1_genomic	75.4589
GCA_002742385.2_ASM274238v2_genomic	GCA_004359815.1_ASM435981v1_genomic	96.6053
GCA_002742385.2_ASM274238v2_genomic	GCA_004359825.1_ASM435982v1_genomic	96.3217
GCA_002742385.2_ASM274238v2_genomic	GCA_004359835.1_ASM435983v1_genomic	75.2909
GCA_002742385.2_ASM274238v2_genomic	GCA_004359875.1_ASM435987v1_genomic	75.1775
GCA_002742385.2_ASM274238v2_genomic	GCA_005706215.1_ASM570621v1_genomic	75.8174
GCA_002742385.2_ASM274238v2_genomic	GCA_007673225.1_ASM767322v1_genomic	74.7594
GCA_002742385.2_ASM274238v2_genomic	GCA_011064785.1_ASM1106478v1_genomic	75.4245
GCA_002742385.2_ASM274238v2_genomic	GCA_011065325.1_ASM1106532v1_genomic	75.7493
GCA_002742385.2_ASM274238v2_genomic	GCA_014524485.1_ASM1452448v1_genomic	75.9307
GCA_002742385.2_ASM274238v2_genomic	GCA_014529565.1_ASM1452956v1_genomic	92.84
GCA_002742385.2_ASM274238v2_genomic	GCA_014634985.1_ASM1463498v1_genomic	70.9117
GCA_002742385.2_ASM274238v2_genomic	GCA_016028795.1_ASM1602879v1_genomic	74.8681
GCA_002742385.2_ASM274238v2_genomic	GCA_016127075.1_ASM1612707v1_genomic	74.8978
GCA_002742385.2_ASM274238v2_genomic	GCA_016865215.1_ASM1686521v1_genomic	92.8783
GCA_002742385.2_ASM274238v2_genomic	GCA_017893605.1_ASM1789360v1_genomic	75.3615
GCA_002742385.2_ASM274238v2_genomic	GCA_018107745.1_ASM1810774v1_genomic	74.8473
GCA_002742385.2_ASM274238v2_genomic	GCA_018278985.1_ASM1827898v1_genomic	75.4774
GCA_002742385.2_ASM274238v2_genomic	GCA_019357515.1_ASM1935751v1_genomic	74.9397
GCA_002742385.2_ASM274238v2_genomic	GCA_019357535.1_ASM1935753v1_genomic	74.9299
GCA_002742385.2_ASM274238v2_genomic	GCA_019357555.1_ASM1935755v1_genomic	75.1617
GCA_002742385.2_ASM274238v2_genomic	GCA_019357575.1_ASM1935757v1_genomic	92.8988
GCA_002742385.2_ASM274238v2_genomic	GCA_019357695.1_ASM1935769v1_genomic	93.0753
GCA_002742385.2_ASM274238v2_genomic	GCA_019378895.1_ASM1937889v1_genomic	75.0203
GCA_002742385.2_ASM274238v2_genomic	GCA_019788685.1_ASM1978868v1_genomic	75.0045
GCA_002742385.2_ASM274238v2_genomic	GCA_020097015.1_ASM2009701v1_genomic	75.0865
GCA_002742385.2_ASM274238v2_genomic	GCA_020097035.1_ASM2009703v1_genomic	75.0021
GCA_002742385.2_ASM274238v2_genomic	GCA_020097055.1_ASM2009705v1_genomic	75.1093
GCA_002742385.2_ASM274238v2_genomic	GCA_020097075.1_ASM2009707v1_genomic	75.2636
GCA_002742385.2_ASM274238v2_genomic	GCA_020097095.1_ASM2009709v1_genomic	75.2154
GCA_002742385.2_ASM274238v2_genomic	GCA_020097115.1_ASM2009711v1_genomic	75.1537
GCA_002742385.2_ASM274238v2_genomic	GCA_020097135.1_ASM2009713v1_genomic	75.0412
GCA_002742385.2_ASM274238v2_genomic	GCA_021366795.1_ASM2136679v1_genomic	79.8546
GCA_002742385.2_ASM274238v2_genomic	GCA_021650955.1_ASM2165095v1_genomic	74.8716
GCA_002742385.2_ASM274238v2_genomic	GCA_022343705.1_ASM2234370v1_genomic	70.5313
GCA_002742385.2_ASM274238v2_genomic	GCA_022343725.1_ASM2234372v1_genomic	70.5616
GCA_002742385.2_ASM274238v2_genomic	GCA_022347105.1_ASM2234710v1_genomic	95.0754
GCA_002742385.2_ASM274238v2_genomic	GCA_022808015.1_ASM2280801v1_genomic	75.4806
GCA_002742385.2_ASM274238v2_genomic	GCA_023910585.1_ASM2391058v1_genomic	75.3754
GCA_002742385.2_ASM274238v2_genomic	GCA_900453015.1_52488_C09_genomic	74.8268
GCA_002742385.2_ASM274238v2_genomic	GCA_902109475.1_40677_C02_genomic	74.9547
GCA_002742395.2_ASM274239v2_genomic	ANI_1991_AF_Gauteng_Cattle-Milk-Mastitis-Farm_S99	96.5998
GCA_002742395.2_ASM274239v2_genomic	ANI_1992_AF_Gauteng_Cattle-Milk-Mastitis-Farm_S125	96.6349
GCA_002742395.2_ASM274239v2_genomic	FOO_2015_AF_FreeState_Cattle-ProcessedMeat-Patties-RetailOutlet_S135	96.5826
GCA_002742395.2_ASM274239v2_genomic	FOO_2015_AF_Gauteng_Cattle-ProcessedMeat-Mince-Butchery_S139	96.7704
GCA_002742395.2_ASM274239v2_genomic	FOO_2015_AF_Gauteng_Cattle-RTE-Biltong-RetailOutlet_S120	96.7037
GCA_002742395.2_ASM274239v2_genomic	FOO_2015_AF_Limpopo_Cattle-RTE-Biltong-RetailOutlet_S115	95.2578
GCA_002742395.2_ASM274239v2_genomic	GCA_000010585.1_ASM1058v1_genomic	96.6583
GCA_002742395.2_ASM274239v2_genomic	GCA_002119805.1_ASM211980v1_genomic	88.2508
GCA_002742395.2_ASM274239v2_genomic	GCA_002119825.1_ASM211982v1_genomic	96.6523
GCA_002742395.2_ASM274239v2_genomic	GCA_002297525.1_ASM229752v1_genomic	99.6012
GCA_002742395.2_ASM274239v2_genomic	GCA_002313045.1_ASM231304v1_genomic	75.6246
GCA_002742395.2_ASM274239v2_genomic	GCA_002742385.2_ASM274238v2_genomic	75.0924
GCA_002742395.2_ASM274239v2_genomic	GCA_002742395.2_ASM274239v2_genomic	100
GCA_002742395.2_ASM274239v2_genomic	GCA_002834575.1_ASM283457v1_genomic	96.6186
GCA_002742395.2_ASM274239v2_genomic	GCA_002834595.1_ASM283459v1_genomic	96.6061
GCA_002742395.2_ASM274239v2_genomic	GCA_002834615.1_ASM283461v1_genomic	96.5234
GCA_002742395.2_ASM274239v2_genomic	GCA_002834635.1_ASM283463v1_genomic	96.6717
GCA_002742395.2_ASM274239v2_genomic	GCA_002834665.1_ASM283466v1_genomic	96.7021
GCA_002742395.2_ASM274239v2_genomic	GCA_002834675.1_ASM283467v1_genomic	96.6365
GCA_002742395.2_ASM274239v2_genomic	GCA_002834705.1_ASM283470v1_genomic	96.5549
GCA_002742395.2_ASM274239v2_genomic	GCA_002834725.1_ASM283472v1_genomic	96.5905
GCA_002742395.2_ASM274239v2_genomic	GCA_002834745.1_ASM283474v1_genomic	96.83
GCA_002742395.2_ASM274239v2_genomic	GCA_002834755.1_ASM283475v1_genomic	96.6259
GCA_002742395.2_ASM274239v2_genomic	GCA_002834765.1_ASM283476v1_genomic	96.5943
GCA_002742395.2_ASM274239v2_genomic	GCA_002834805.1_ASM283480v1_genomic	96.5853
GCA_002742395.2_ASM274239v2_genomic	GCA_002834825.1_ASM283482v1_genomic	96.623
GCA_002742395.2_ASM274239v2_genomic	GCA_002834845.1_ASM283484v1_genomic	96.7046
GCA_002742395.2_ASM274239v2_genomic	GCA_002834855.1_ASM283485v1_genomic	96.5264
GCA_002742395.2_ASM274239v2_genomic	GCA_002834875.1_ASM283487v1_genomic	96.6234
GCA_002742395.2_ASM274239v2_genomic	GCA_002834905.1_ASM283490v1_genomic	96.6392
GCA_002742395.2_ASM274239v2_genomic	GCA_002834925.1_ASM283492v1_genomic	96.6092
GCA_002742395.2_ASM274239v2_genomic	GCA_002834945.1_ASM283494v1_genomic	96.6812
GCA_002742395.2_ASM274239v2_genomic	GCA_002834955.1_ASM283495v1_genomic	96.6621
GCA_002742395.2_ASM274239v2_genomic	GCA_002834985.1_ASM283498v1_genomic	96.5719
GCA_002742395.2_ASM274239v2_genomic	GCA_002835005.1_ASM283500v1_genomic	96.5842
GCA_002742395.2_ASM274239v2_genomic	GCA_002835015.1_ASM283501v1_genomic	96.7068
GCA_002742395.2_ASM274239v2_genomic	GCA_002835045.1_ASM283504v1_genomic	96.4943
GCA_002742395.2_ASM274239v2_genomic	GCA_002835265.1_ASM283526v1_genomic	96.7334
GCA_002742395.2_ASM274239v2_genomic	GCA_002835285.1_ASM283528v1_genomic	96.5998
GCA_002742395.2_ASM274239v2_genomic	GCA_002835295.1_ASM283529v1_genomic	96.5613
GCA_002742395.2_ASM274239v2_genomic	GCA_002835305.1_ASM283530v1_genomic	96.6625
GCA_002742395.2_ASM274239v2_genomic	GCA_002835345.1_ASM283534v1_genomic	96.6732
GCA_002742395.2_ASM274239v2_genomic	GCA_002835365.1_ASM283536v1_genomic	96.5757
GCA_002742395.2_ASM274239v2_genomic	GCA_002835385.1_ASM283538v1_genomic	96.5761
GCA_002742395.2_ASM274239v2_genomic	GCA_002835405.1_ASM283540v1_genomic	96.6684
GCA_002742395.2_ASM274239v2_genomic	GCA_002835425.1_ASM283542v1_genomic	96.5675
GCA_002742395.2_ASM274239v2_genomic	GCA_002902665.1_ASM290266v1_genomic	96.5838
GCA_002742395.2_ASM274239v2_genomic	GCA_003259675.1_ASM325967v1_genomic	75.75
GCA_002742395.2_ASM274239v2_genomic	GCA_003259685.1_ASM325968v1_genomic	96.5798
GCA_002742395.2_ASM274239v2_genomic	GCA_003259695.1_ASM325969v1_genomic	74.7375
GCA_002742395.2_ASM274239v2_genomic	GCA_003517485.1_ASM351748v1_genomic	96.5859
GCA_002742395.2_ASM274239v2_genomic	GCA_003627575.1_ASM362757v1_genomic	97.586
GCA_002742395.2_ASM274239v2_genomic	GCA_004117835.1_ASM411783v1_genomic	72.0402
GCA_002742395.2_ASM274239v2_genomic	GCA_004358885.1_ASM435888v1_genomic	74.9674
GCA_002742395.2_ASM274239v2_genomic	GCA_004359505.1_ASM435950v1_genomic	70.8925
GCA_002742395.2_ASM274239v2_genomic	GCA_004359515.1_ASM435951v1_genomic	70.2517
GCA_002742395.2_ASM274239v2_genomic	GCA_004359525.2_ASM435952v2_genomic	70.1117
GCA_002742395.2_ASM274239v2_genomic	GCA_004359545.1_ASM435954v1_genomic	70.4876
GCA_002742395.2_ASM274239v2_genomic	GCA_004359575.1_ASM435957v1_genomic	70.0011
GCA_002742395.2_ASM274239v2_genomic	GCA_004359605.1_ASM435960v1_genomic	88.4238
GCA_002742395.2_ASM274239v2_genomic	GCA_004359615.1_ASM435961v1_genomic	70.5938
GCA_002742395.2_ASM274239v2_genomic	GCA_004359625.1_ASM435962v1_genomic	88.4416
GCA_002742395.2_ASM274239v2_genomic	GCA_004359635.1_ASM435963v1_genomic	88.2658
GCA_002742395.2_ASM274239v2_genomic	GCA_004359695.1_ASM435969v1_genomic	96.6486
GCA_002742395.2_ASM274239v2_genomic	GCA_004359705.1_ASM435970v1_genomic	88.4257
GCA_002742395.2_ASM274239v2_genomic	GCA_004359715.1_ASM435971v1_genomic	96.6367
GCA_002742395.2_ASM274239v2_genomic	GCA_004359725.1_ASM435972v1_genomic	96.6514
GCA_002742395.2_ASM274239v2_genomic	GCA_004359735.1_ASM435973v1_genomic	96.5304
GCA_002742395.2_ASM274239v2_genomic	GCA_004359795.1_ASM435979v1_genomic	74.7836
GCA_002742395.2_ASM274239v2_genomic	GCA_004359805.1_ASM435980v1_genomic	88.2281
GCA_002742395.2_ASM274239v2_genomic	GCA_004359815.1_ASM435981v1_genomic	74.5028
GCA_002742395.2_ASM274239v2_genomic	GCA_004359825.1_ASM435982v1_genomic	74.5362
GCA_002742395.2_ASM274239v2_genomic	GCA_004359835.1_ASM435983v1_genomic	88.3943
GCA_002742395.2_ASM274239v2_genomic	GCA_004359875.1_ASM435987v1_genomic	88.3794
GCA_002742395.2_ASM274239v2_genomic	GCA_005706215.1_ASM570621v1_genomic	88.2071
GCA_002742395.2_ASM274239v2_genomic	GCA_007673225.1_ASM767322v1_genomic	96.6902
GCA_002742395.2_ASM274239v2_genomic	GCA_011064785.1_ASM1106478v1_genomic	88.2078
GCA_002742395.2_ASM274239v2_genomic	GCA_011065325.1_ASM1106532v1_genomic	88.3679
GCA_002742395.2_ASM274239v2_genomic	GCA_014524485.1_ASM1452448v1_genomic	88.0846
GCA_002742395.2_ASM274239v2_genomic	GCA_014529565.1_ASM1452956v1_genomic	75.4809
GCA_002742395.2_ASM274239v2_genomic	GCA_014634985.1_ASM1463498v1_genomic	70.548
GCA_002742395.2_ASM274239v2_genomic	GCA_016028795.1_ASM1602879v1_genomic	96.6546
GCA_002742395.2_ASM274239v2_genomic	GCA_016127075.1_ASM1612707v1_genomic	96.6497
GCA_002742395.2_ASM274239v2_genomic	GCA_016865215.1_ASM1686521v1_genomic	75.0162
GCA_002742395.2_ASM274239v2_genomic	GCA_017893605.1_ASM1789360v1_genomic	87.9849
GCA_002742395.2_ASM274239v2_genomic	GCA_018107745.1_ASM1810774v1_genomic	97.586
GCA_002742395.2_ASM274239v2_genomic	GCA_018278985.1_ASM1827898v1_genomic	88.1632
GCA_002742395.2_ASM274239v2_genomic	GCA_019357515.1_ASM1935751v1_genomic	96.5872
GCA_002742395.2_ASM274239v2_genomic	GCA_019357535.1_ASM1935753v1_genomic	95.2765
GCA_002742395.2_ASM274239v2_genomic	GCA_019357555.1_ASM1935755v1_genomic	96.8497
GCA_002742395.2_ASM274239v2_genomic	GCA_019357575.1_ASM1935757v1_genomic	75.4173
GCA_002742395.2_ASM274239v2_genomic	GCA_019357695.1_ASM1935769v1_genomic	75.1402
GCA_002742395.2_ASM274239v2_genomic	GCA_019378895.1_ASM1937889v1_genomic	95.2962
GCA_002742395.2_ASM274239v2_genomic	GCA_019788685.1_ASM1978868v1_genomic	95.2986
GCA_002742395.2_ASM274239v2_genomic	GCA_020097015.1_ASM2009701v1_genomic	79.9535
GCA_002742395.2_ASM274239v2_genomic	GCA_020097035.1_ASM2009703v1_genomic	80.0971
GCA_002742395.2_ASM274239v2_genomic	GCA_020097055.1_ASM2009705v1_genomic	80.3278
GCA_002742395.2_ASM274239v2_genomic	GCA_020097075.1_ASM2009707v1_genomic	80.1877
GCA_002742395.2_ASM274239v2_genomic	GCA_020097095.1_ASM2009709v1_genomic	80.0793
GCA_002742395.2_ASM274239v2_genomic	GCA_020097115.1_ASM2009711v1_genomic	80.1328
GCA_002742395.2_ASM274239v2_genomic	GCA_020097135.1_ASM2009713v1_genomic	80.4455
GCA_002742395.2_ASM274239v2_genomic	GCA_021366795.1_ASM2136679v1_genomic	73.741
GCA_002742395.2_ASM274239v2_genomic	GCA_021650955.1_ASM2165095v1_genomic	88.2699
GCA_002742395.2_ASM274239v2_genomic	GCA_022343705.1_ASM2234370v1_genomic	70.3363
GCA_002742395.2_ASM274239v2_genomic	GCA_022343725.1_ASM2234372v1_genomic	70.6072
GCA_002742395.2_ASM274239v2_genomic	GCA_022347105.1_ASM2234710v1_genomic	75.196
GCA_002742395.2_ASM274239v2_genomic	GCA_022808015.1_ASM2280801v1_genomic	80.414
GCA_002742395.2_ASM274239v2_genomic	GCA_023910585.1_ASM2391058v1_genomic	88.203
GCA_002742395.2_ASM274239v2_genomic	GCA_900453015.1_52488_C09_genomic	96.8301
GCA_002742395.2_ASM274239v2_genomic	GCA_902109475.1_40677_C02_genomic	96.7626
GCA_002834575.1_ASM283457v1_genomic	ANI_1991_AF_Gauteng_Cattle-Milk-Mastitis-Farm_S99	98.2681
GCA_002834575.1_ASM283457v1_genomic	ANI_1992_AF_Gauteng_Cattle-Milk-Mastitis-Farm_S125	98.2461
GCA_002834575.1_ASM283457v1_genomic	FOO_2015_AF_FreeState_Cattle-ProcessedMeat-Patties-RetailOutlet_S135	98.1564
GCA_002834575.1_ASM283457v1_genomic	FOO_2015_AF_Gauteng_Cattle-ProcessedMeat-Mince-Butchery_S139	98.1096
GCA_002834575.1_ASM283457v1_genomic	FOO_2015_AF_Gauteng_Cattle-RTE-Biltong-RetailOutlet_S120	98.1628
GCA_002834575.1_ASM283457v1_genomic	FOO_2015_AF_Limpopo_Cattle-RTE-Biltong-RetailOutlet_S115	94.4992
GCA_002834575.1_ASM283457v1_genomic	GCA_000010585.1_ASM1058v1_genomic	98.5547
GCA_002834575.1_ASM283457v1_genomic	GCA_002119805.1_ASM211980v1_genomic	87.8424
GCA_002834575.1_ASM283457v1_genomic	GCA_002119825.1_ASM211982v1_genomic	99.3851
GCA_002834575.1_ASM283457v1_genomic	GCA_002297525.1_ASM229752v1_genomic	96.5037
GCA_002834575.1_ASM283457v1_genomic	GCA_002313045.1_ASM231304v1_genomic	75.5297
GCA_002834575.1_ASM283457v1_genomic	GCA_002742385.2_ASM274238v2_genomic	74.6923
GCA_002834575.1_ASM283457v1_genomic	GCA_002742395.2_ASM274239v2_genomic	96.6186
GCA_002834575.1_ASM283457v1_genomic	GCA_002834575.1_ASM283457v1_genomic	100
GCA_002834575.1_ASM283457v1_genomic	GCA_002834595.1_ASM283459v1_genomic	98.9011
GCA_002834575.1_ASM283457v1_genomic	GCA_002834615.1_ASM283461v1_genomic	98.322
GCA_002834575.1_ASM283457v1_genomic	GCA_002834635.1_ASM283463v1_genomic	99.034
GCA_002834575.1_ASM283457v1_genomic	GCA_002834665.1_ASM283466v1_genomic	98.9105
GCA_002834575.1_ASM283457v1_genomic	GCA_002834675.1_ASM283467v1_genomic	98.893
GCA_002834575.1_ASM283457v1_genomic	GCA_002834705.1_ASM283470v1_genomic	99.8986
GCA_002834575.1_ASM283457v1_genomic	GCA_002834725.1_ASM283472v1_genomic	99.0584
GCA_002834575.1_ASM283457v1_genomic	GCA_002834745.1_ASM283474v1_genomic	98.8129
GCA_002834575.1_ASM283457v1_genomic	GCA_002834755.1_ASM283475v1_genomic	98.7724
GCA_002834575.1_ASM283457v1_genomic	GCA_002834765.1_ASM283476v1_genomic	99.073
GCA_002834575.1_ASM283457v1_genomic	GCA_002834805.1_ASM283480v1_genomic	98.2114
GCA_002834575.1_ASM283457v1_genomic	GCA_002834825.1_ASM283482v1_genomic	98.7613
GCA_002834575.1_ASM283457v1_genomic	GCA_002834845.1_ASM283484v1_genomic	99.0184
GCA_002834575.1_ASM283457v1_genomic	GCA_002834855.1_ASM283485v1_genomic	98.7726
GCA_002834575.1_ASM283457v1_genomic	GCA_002834875.1_ASM283487v1_genomic	99.9009
GCA_002834575.1_ASM283457v1_genomic	GCA_002834905.1_ASM283490v1_genomic	98.7396
GCA_002834575.1_ASM283457v1_genomic	GCA_002834925.1_ASM283492v1_genomic	98.9934
GCA_002834575.1_ASM283457v1_genomic	GCA_002834945.1_ASM283494v1_genomic	99.0664
GCA_002834575.1_ASM283457v1_genomic	GCA_002834955.1_ASM283495v1_genomic	99.0288
GCA_002834575.1_ASM283457v1_genomic	GCA_002834985.1_ASM283498v1_genomic	99.0351
GCA_002834575.1_ASM283457v1_genomic	GCA_002835005.1_ASM283500v1_genomic	98.9803
GCA_002834575.1_ASM283457v1_genomic	GCA_002835015.1_ASM283501v1_genomic	98.9917
GCA_002834575.1_ASM283457v1_genomic	GCA_002835045.1_ASM283504v1_genomic	99.0312
GCA_002834575.1_ASM283457v1_genomic	GCA_002835265.1_ASM283526v1_genomic	98.9607
GCA_002834575.1_ASM283457v1_genomic	GCA_002835285.1_ASM283528v1_genomic	98.9308
GCA_002834575.1_ASM283457v1_genomic	GCA_002835295.1_ASM283529v1_genomic	98.2285
GCA_002834575.1_ASM283457v1_genomic	GCA_002835305.1_ASM283530v1_genomic	99.0567
GCA_002834575.1_ASM283457v1_genomic	GCA_002835345.1_ASM283534v1_genomic	99.0225
GCA_002834575.1_ASM283457v1_genomic	GCA_002835365.1_ASM283536v1_genomic	98.7858
GCA_002834575.1_ASM283457v1_genomic	GCA_002835385.1_ASM283538v1_genomic	99.9037
GCA_002834575.1_ASM283457v1_genomic	GCA_002835405.1_ASM283540v1_genomic	98.8101
GCA_002834575.1_ASM283457v1_genomic	GCA_002835425.1_ASM283542v1_genomic	98.9288
GCA_002834575.1_ASM283457v1_genomic	GCA_002902665.1_ASM290266v1_genomic	98.5344
GCA_002834575.1_ASM283457v1_genomic	GCA_003259675.1_ASM325967v1_genomic	75.4227
GCA_002834575.1_ASM283457v1_genomic	GCA_003259685.1_ASM325968v1_genomic	98.5621
GCA_002834575.1_ASM283457v1_genomic	GCA_003259695.1_ASM325969v1_genomic	74.9215
GCA_002834575.1_ASM283457v1_genomic	GCA_003517485.1_ASM351748v1_genomic	98.5705
GCA_002834575.1_ASM283457v1_genomic	GCA_003627575.1_ASM362757v1_genomic	96.7382
GCA_002834575.1_ASM283457v1_genomic	GCA_004117835.1_ASM411783v1_genomic	72.5916
GCA_002834575.1_ASM283457v1_genomic	GCA_004358885.1_ASM435888v1_genomic	75.5919
GCA_002834575.1_ASM283457v1_genomic	GCA_004359505.1_ASM435950v1_genomic	70.5284
GCA_002834575.1_ASM283457v1_genomic	GCA_004359515.1_ASM435951v1_genomic	69.7742
GCA_002834575.1_ASM283457v1_genomic	GCA_004359525.2_ASM435952v2_genomic	70.3453
GCA_002834575.1_ASM283457v1_genomic	GCA_004359545.1_ASM435954v1_genomic	70.5522
GCA_002834575.1_ASM283457v1_genomic	GCA_004359575.1_ASM435957v1_genomic	69.9317
GCA_002834575.1_ASM283457v1_genomic	GCA_004359605.1_ASM435960v1_genomic	87.9939
GCA_002834575.1_ASM283457v1_genomic	GCA_004359615.1_ASM435961v1_genomic	70.674
GCA_002834575.1_ASM283457v1_genomic	GCA_004359625.1_ASM435962v1_genomic	87.865
GCA_002834575.1_ASM283457v1_genomic	GCA_004359635.1_ASM435963v1_genomic	88.0862
GCA_002834575.1_ASM283457v1_genomic	GCA_004359695.1_ASM435969v1_genomic	98.4394
GCA_002834575.1_ASM283457v1_genomic	GCA_004359705.1_ASM435970v1_genomic	88.196
GCA_002834575.1_ASM283457v1_genomic	GCA_004359715.1_ASM435971v1_genomic	98.5236
GCA_002834575.1_ASM283457v1_genomic	GCA_004359725.1_ASM435972v1_genomic	98.2388
GCA_002834575.1_ASM283457v1_genomic	GCA_004359735.1_ASM435973v1_genomic	98.7509
GCA_002834575.1_ASM283457v1_genomic	GCA_004359795.1_ASM435979v1_genomic	74.9479
GCA_002834575.1_ASM283457v1_genomic	GCA_004359805.1_ASM435980v1_genomic	87.9118
GCA_002834575.1_ASM283457v1_genomic	GCA_004359815.1_ASM435981v1_genomic	74.9006
GCA_002834575.1_ASM283457v1_genomic	GCA_004359825.1_ASM435982v1_genomic	74.8237
GCA_002834575.1_ASM283457v1_genomic	GCA_004359835.1_ASM435983v1_genomic	87.9489
GCA_002834575.1_ASM283457v1_genomic	GCA_004359875.1_ASM435987v1_genomic	87.8485
GCA_002834575.1_ASM283457v1_genomic	GCA_005706215.1_ASM570621v1_genomic	87.6617
GCA_002834575.1_ASM283457v1_genomic	GCA_007673225.1_ASM767322v1_genomic	98.0687
GCA_002834575.1_ASM283457v1_genomic	GCA_011064785.1_ASM1106478v1_genomic	87.7527
GCA_002834575.1_ASM283457v1_genomic	GCA_011065325.1_ASM1106532v1_genomic	87.7149
GCA_002834575.1_ASM283457v1_genomic	GCA_014524485.1_ASM1452448v1_genomic	87.5738
GCA_002834575.1_ASM283457v1_genomic	GCA_014529565.1_ASM1452956v1_genomic	75.4385
GCA_002834575.1_ASM283457v1_genomic	GCA_014634985.1_ASM1463498v1_genomic	70.536
GCA_002834575.1_ASM283457v1_genomic	GCA_016028795.1_ASM1602879v1_genomic	98.5192
GCA_002834575.1_ASM283457v1_genomic	GCA_016127075.1_ASM1612707v1_genomic	98.5232
GCA_002834575.1_ASM283457v1_genomic	GCA_016865215.1_ASM1686521v1_genomic	74.9254
GCA_002834575.1_ASM283457v1_genomic	GCA_017893605.1_ASM1789360v1_genomic	88.0022
GCA_002834575.1_ASM283457v1_genomic	GCA_018107745.1_ASM1810774v1_genomic	96.7382
GCA_002834575.1_ASM283457v1_genomic	GCA_018278985.1_ASM1827898v1_genomic	87.7493
GCA_002834575.1_ASM283457v1_genomic	GCA_019357515.1_ASM1935751v1_genomic	98.7812
GCA_002834575.1_ASM283457v1_genomic	GCA_019357535.1_ASM1935753v1_genomic	94.5065
GCA_002834575.1_ASM283457v1_genomic	GCA_019357555.1_ASM1935755v1_genomic	98.0901
GCA_002834575.1_ASM283457v1_genomic	GCA_019357575.1_ASM1935757v1_genomic	75.7393
GCA_002834575.1_ASM283457v1_genomic	GCA_019357695.1_ASM1935769v1_genomic	75.2639
GCA_002834575.1_ASM283457v1_genomic	GCA_019378895.1_ASM1937889v1_genomic	94.5375
GCA_002834575.1_ASM283457v1_genomic	GCA_019788685.1_ASM1978868v1_genomic	94.5182
GCA_002834575.1_ASM283457v1_genomic	GCA_020097015.1_ASM2009701v1_genomic	80.2117
GCA_002834575.1_ASM283457v1_genomic	GCA_020097035.1_ASM2009703v1_genomic	80.3645
GCA_002834575.1_ASM283457v1_genomic	GCA_020097055.1_ASM2009705v1_genomic	80.3752
GCA_002834575.1_ASM283457v1_genomic	GCA_020097075.1_ASM2009707v1_genomic	80.6016
GCA_002834575.1_ASM283457v1_genomic	GCA_020097095.1_ASM2009709v1_genomic	80.5463
GCA_002834575.1_ASM283457v1_genomic	GCA_020097115.1_ASM2009711v1_genomic	80.6414
GCA_002834575.1_ASM283457v1_genomic	GCA_020097135.1_ASM2009713v1_genomic	80.472
GCA_002834575.1_ASM283457v1_genomic	GCA_021366795.1_ASM2136679v1_genomic	74.0317
GCA_002834575.1_ASM283457v1_genomic	GCA_021650955.1_ASM2165095v1_genomic	87.9018
GCA_002834575.1_ASM283457v1_genomic	GCA_022343705.1_ASM2234370v1_genomic	70.5731
GCA_002834575.1_ASM283457v1_genomic	GCA_022343725.1_ASM2234372v1_genomic	70.6083
GCA_002834575.1_ASM283457v1_genomic	GCA_022347105.1_ASM2234710v1_genomic	74.7423
GCA_002834575.1_ASM283457v1_genomic	GCA_022808015.1_ASM2280801v1_genomic	80.3719
GCA_002834575.1_ASM283457v1_genomic	GCA_023910585.1_ASM2391058v1_genomic	87.8476
GCA_002834575.1_ASM283457v1_genomic	GCA_900453015.1_52488_C09_genomic	98.8821
GCA_002834575.1_ASM283457v1_genomic	GCA_902109475.1_40677_C02_genomic	98.7896
GCA_002834595.1_ASM283459v1_genomic	ANI_1991_AF_Gauteng_Cattle-Milk-Mastitis-Farm_S99	98.2763
GCA_002834595.1_ASM283459v1_genomic	ANI_1992_AF_Gauteng_Cattle-Milk-Mastitis-Farm_S125	98.2294
GCA_002834595.1_ASM283459v1_genomic	FOO_2015_AF_FreeState_Cattle-ProcessedMeat-Patties-RetailOutlet_S135	98.177
GCA_002834595.1_ASM283459v1_genomic	FOO_2015_AF_Gauteng_Cattle-ProcessedMeat-Mince-Butchery_S139	98.1798
GCA_002834595.1_ASM283459v1_genomic	FOO_2015_AF_Gauteng_Cattle-RTE-Biltong-RetailOutlet_S120	98.2623
GCA_002834595.1_ASM283459v1_genomic	FOO_2015_AF_Limpopo_Cattle-RTE-Biltong-RetailOutlet_S115	94.5125
GCA_002834595.1_ASM283459v1_genomic	GCA_000010585.1_ASM1058v1_genomic	98.7739
GCA_002834595.1_ASM283459v1_genomic	GCA_002119805.1_ASM211980v1_genomic	88.0151
GCA_002834595.1_ASM283459v1_genomic	GCA_002119825.1_ASM211982v1_genomic	98.9422
GCA_002834595.1_ASM283459v1_genomic	GCA_002297525.1_ASM229752v1_genomic	96.4522
GCA_002834595.1_ASM283459v1_genomic	GCA_002313045.1_ASM231304v1_genomic	75.7486
GCA_002834595.1_ASM283459v1_genomic	GCA_002742385.2_ASM274238v2_genomic	74.9754
GCA_002834595.1_ASM283459v1_genomic	GCA_002742395.2_ASM274239v2_genomic	96.6061
GCA_002834595.1_ASM283459v1_genomic	GCA_002834575.1_ASM283457v1_genomic	98.9011
GCA_002834595.1_ASM283459v1_genomic	GCA_002834595.1_ASM283459v1_genomic	100
GCA_002834595.1_ASM283459v1_genomic	GCA_002834615.1_ASM283461v1_genomic	98.2568
GCA_002834595.1_ASM283459v1_genomic	GCA_002834635.1_ASM283463v1_genomic	98.7983
GCA_002834595.1_ASM283459v1_genomic	GCA_002834665.1_ASM283466v1_genomic	98.8853
GCA_002834595.1_ASM283459v1_genomic	GCA_002834675.1_ASM283467v1_genomic	98.8047
GCA_002834595.1_ASM283459v1_genomic	GCA_002834705.1_ASM283470v1_genomic	98.7974
GCA_002834595.1_ASM283459v1_genomic	GCA_002834725.1_ASM283472v1_genomic	98.8535
GCA_002834595.1_ASM283459v1_genomic	GCA_002834745.1_ASM283474v1_genomic	98.8202
GCA_002834595.1_ASM283459v1_genomic	GCA_002834755.1_ASM283475v1_genomic	98.8921
GCA_002834595.1_ASM283459v1_genomic	GCA_002834765.1_ASM283476v1_genomic	98.8999
GCA_002834595.1_ASM283459v1_genomic	GCA_002834805.1_ASM283480v1_genomic	98.4105
GCA_002834595.1_ASM283459v1_genomic	GCA_002834825.1_ASM283482v1_genomic	98.8793
GCA_002834595.1_ASM283459v1_genomic	GCA_002834845.1_ASM283484v1_genomic	98.9865
GCA_002834595.1_ASM283459v1_genomic	GCA_002834855.1_ASM283485v1_genomic	98.8906
GCA_002834595.1_ASM283459v1_genomic	GCA_002834875.1_ASM283487v1_genomic	98.9588
GCA_002834595.1_ASM283459v1_genomic	GCA_002834905.1_ASM283490v1_genomic	99.0594
GCA_002834595.1_ASM283459v1_genomic	GCA_002834925.1_ASM283492v1_genomic	98.9088
GCA_002834595.1_ASM283459v1_genomic	GCA_002834945.1_ASM283494v1_genomic	98.8831
GCA_002834595.1_ASM283459v1_genomic	GCA_002834955.1_ASM283495v1_genomic	98.9798
GCA_002834595.1_ASM283459v1_genomic	GCA_002834985.1_ASM283498v1_genomic	98.8027
GCA_002834595.1_ASM283459v1_genomic	GCA_002835005.1_ASM283500v1_genomic	98.8541
GCA_002834595.1_ASM283459v1_genomic	GCA_002835015.1_ASM283501v1_genomic	98.8252
GCA_002834595.1_ASM283459v1_genomic	GCA_002835045.1_ASM283504v1_genomic	98.8033
GCA_002834595.1_ASM283459v1_genomic	GCA_002835265.1_ASM283526v1_genomic	98.8276
GCA_002834595.1_ASM283459v1_genomic	GCA_002835285.1_ASM283528v1_genomic	99.9969
GCA_002834595.1_ASM283459v1_genomic	GCA_002835295.1_ASM283529v1_genomic	98.4008
GCA_002834595.1_ASM283459v1_genomic	GCA_002835305.1_ASM283530v1_genomic	98.919
GCA_002834595.1_ASM283459v1_genomic	GCA_002835345.1_ASM283534v1_genomic	98.8957
GCA_002834595.1_ASM283459v1_genomic	GCA_002835365.1_ASM283536v1_genomic	98.826
GCA_002834595.1_ASM283459v1_genomic	GCA_002835385.1_ASM283538v1_genomic	98.9877
GCA_002834595.1_ASM283459v1_genomic	GCA_002835405.1_ASM283540v1_genomic	98.8795
GCA_002834595.1_ASM283459v1_genomic	GCA_002835425.1_ASM283542v1_genomic	98.9555
GCA_002834595.1_ASM283459v1_genomic	GCA_002902665.1_ASM290266v1_genomic	98.3354
GCA_002834595.1_ASM283459v1_genomic	GCA_003259675.1_ASM325967v1_genomic	75.5731
GCA_002834595.1_ASM283459v1_genomic	GCA_003259685.1_ASM325968v1_genomic	98.434
GCA_002834595.1_ASM283459v1_genomic	GCA_003259695.1_ASM325969v1_genomic	75.1314
GCA_002834595.1_ASM283459v1_genomic	GCA_003517485.1_ASM351748v1_genomic	98.4436
GCA_002834595.1_ASM283459v1_genomic	GCA_003627575.1_ASM362757v1_genomic	96.6708
GCA_002834595.1_ASM283459v1_genomic	GCA_004117835.1_ASM411783v1_genomic	72.2953
GCA_002834595.1_ASM283459v1_genomic	GCA_004358885.1_ASM435888v1_genomic	75.3656
GCA_002834595.1_ASM283459v1_genomic	GCA_004359505.1_ASM435950v1_genomic	70.931
GCA_002834595.1_ASM283459v1_genomic	GCA_004359515.1_ASM435951v1_genomic	70.2969
GCA_002834595.1_ASM283459v1_genomic	GCA_004359525.2_ASM435952v2_genomic	70.2971
GCA_002834595.1_ASM283459v1_genomic	GCA_004359545.1_ASM435954v1_genomic	70.1943
GCA_002834595.1_ASM283459v1_genomic	GCA_004359575.1_ASM435957v1_genomic	70.1552
GCA_002834595.1_ASM283459v1_genomic	GCA_004359605.1_ASM435960v1_genomic	88.2308
GCA_002834595.1_ASM283459v1_genomic	GCA_004359615.1_ASM435961v1_genomic	70.7427
GCA_002834595.1_ASM283459v1_genomic	GCA_004359625.1_ASM435962v1_genomic	88.1583
GCA_002834595.1_ASM283459v1_genomic	GCA_004359635.1_ASM435963v1_genomic	88.072
GCA_002834595.1_ASM283459v1_genomic	GCA_004359695.1_ASM435969v1_genomic	98.3592
GCA_002834595.1_ASM283459v1_genomic	GCA_004359705.1_ASM435970v1_genomic	88.4882
GCA_002834595.1_ASM283459v1_genomic	GCA_004359715.1_ASM435971v1_genomic	98.3283
GCA_002834595.1_ASM283459v1_genomic	GCA_004359725.1_ASM435972v1_genomic	98.1606
GCA_002834595.1_ASM283459v1_genomic	GCA_004359735.1_ASM435973v1_genomic	98.9293
GCA_002834595.1_ASM283459v1_genomic	GCA_004359795.1_ASM435979v1_genomic	75.3432
GCA_002834595.1_ASM283459v1_genomic	GCA_004359805.1_ASM435980v1_genomic	88.0773
GCA_002834595.1_ASM283459v1_genomic	GCA_004359815.1_ASM435981v1_genomic	75.458
GCA_002834595.1_ASM283459v1_genomic	GCA_004359825.1_ASM435982v1_genomic	74.86
GCA_002834595.1_ASM283459v1_genomic	GCA_004359835.1_ASM435983v1_genomic	88.0363
GCA_002834595.1_ASM283459v1_genomic	GCA_004359875.1_ASM435987v1_genomic	88.291
GCA_002834595.1_ASM283459v1_genomic	GCA_005706215.1_ASM570621v1_genomic	87.8615
GCA_002834595.1_ASM283459v1_genomic	GCA_007673225.1_ASM767322v1_genomic	98.1883
GCA_002834595.1_ASM283459v1_genomic	GCA_011064785.1_ASM1106478v1_genomic	87.974
GCA_002834595.1_ASM283459v1_genomic	GCA_011065325.1_ASM1106532v1_genomic	87.9364
GCA_002834595.1_ASM283459v1_genomic	GCA_014524485.1_ASM1452448v1_genomic	87.6749
GCA_002834595.1_ASM283459v1_genomic	GCA_014529565.1_ASM1452956v1_genomic	75.5471
GCA_002834595.1_ASM283459v1_genomic	GCA_014634985.1_ASM1463498v1_genomic	71.0172
GCA_002834595.1_ASM283459v1_genomic	GCA_016028795.1_ASM1602879v1_genomic	98.4313
GCA_002834595.1_ASM283459v1_genomic	GCA_016127075.1_ASM1612707v1_genomic	98.3921
GCA_002834595.1_ASM283459v1_genomic	GCA_016865215.1_ASM1686521v1_genomic	75.0938
GCA_002834595.1_ASM283459v1_genomic	GCA_017893605.1_ASM1789360v1_genomic	87.8303
GCA_002834595.1_ASM283459v1_genomic	GCA_018107745.1_ASM1810774v1_genomic	96.6708
GCA_002834595.1_ASM283459v1_genomic	GCA_018278985.1_ASM1827898v1_genomic	87.799
GCA_002834595.1_ASM283459v1_genomic	GCA_019357515.1_ASM1935751v1_genomic	98.9285
GCA_002834595.1_ASM283459v1_genomic	GCA_019357535.1_ASM1935753v1_genomic	94.5125
GCA_002834595.1_ASM283459v1_genomic	GCA_019357555.1_ASM1935755v1_genomic	98.1816
GCA_002834595.1_ASM283459v1_genomic	GCA_019357575.1_ASM1935757v1_genomic	75.5379
GCA_002834595.1_ASM283459v1_genomic	GCA_019357695.1_ASM1935769v1_genomic	75.2373
GCA_002834595.1_ASM283459v1_genomic	GCA_019378895.1_ASM1937889v1_genomic	94.5197
GCA_002834595.1_ASM283459v1_genomic	GCA_019788685.1_ASM1978868v1_genomic	94.5028
GCA_002834595.1_ASM283459v1_genomic	GCA_020097015.1_ASM2009701v1_genomic	80.1577
GCA_002834595.1_ASM283459v1_genomic	GCA_020097035.1_ASM2009703v1_genomic	80.2856
GCA_002834595.1_ASM283459v1_genomic	GCA_020097055.1_ASM2009705v1_genomic	80.4938
GCA_002834595.1_ASM283459v1_genomic	GCA_020097075.1_ASM2009707v1_genomic	80.5213
GCA_002834595.1_ASM283459v1_genomic	GCA_020097095.1_ASM2009709v1_genomic	80.6298
GCA_002834595.1_ASM283459v1_genomic	GCA_020097115.1_ASM2009711v1_genomic	80.5936
GCA_002834595.1_ASM283459v1_genomic	GCA_020097135.1_ASM2009713v1_genomic	80.3766
GCA_002834595.1_ASM283459v1_genomic	GCA_021366795.1_ASM2136679v1_genomic	74.2898
GCA_002834595.1_ASM283459v1_genomic	GCA_021650955.1_ASM2165095v1_genomic	88.0357
GCA_002834595.1_ASM283459v1_genomic	GCA_022343705.1_ASM2234370v1_genomic	70.633
GCA_002834595.1_ASM283459v1_genomic	GCA_022343725.1_ASM2234372v1_genomic	70.6977
GCA_002834595.1_ASM283459v1_genomic	GCA_022347105.1_ASM2234710v1_genomic	74.8513
GCA_002834595.1_ASM283459v1_genomic	GCA_022808015.1_ASM2280801v1_genomic	80.5714
GCA_002834595.1_ASM283459v1_genomic	GCA_023910585.1_ASM2391058v1_genomic	87.7839
GCA_002834595.1_ASM283459v1_genomic	GCA_900453015.1_52488_C09_genomic	98.892
GCA_002834595.1_ASM283459v1_genomic	GCA_902109475.1_40677_C02_genomic	98.8782
GCA_002834615.1_ASM283461v1_genomic	ANI_1991_AF_Gauteng_Cattle-Milk-Mastitis-Farm_S99	98.4572
GCA_002834615.1_ASM283461v1_genomic	ANI_1992_AF_Gauteng_Cattle-Milk-Mastitis-Farm_S125	98.2593
GCA_002834615.1_ASM283461v1_genomic	FOO_2015_AF_FreeState_Cattle-ProcessedMeat-Patties-RetailOutlet_S135	98.3795
GCA_002834615.1_ASM283461v1_genomic	FOO_2015_AF_Gauteng_Cattle-ProcessedMeat-Mince-Butchery_S139	97.7988
GCA_002834615.1_ASM283461v1_genomic	FOO_2015_AF_Gauteng_Cattle-RTE-Biltong-RetailOutlet_S120	98.4347
GCA_002834615.1_ASM283461v1_genomic	FOO_2015_AF_Limpopo_Cattle-RTE-Biltong-RetailOutlet_S115	94.3607
GCA_002834615.1_ASM283461v1_genomic	GCA_000010585.1_ASM1058v1_genomic	98.1495
GCA_002834615.1_ASM283461v1_genomic	GCA_002119805.1_ASM211980v1_genomic	87.8766
GCA_002834615.1_ASM283461v1_genomic	GCA_002119825.1_ASM211982v1_genomic	98.4428
GCA_002834615.1_ASM283461v1_genomic	GCA_002297525.1_ASM229752v1_genomic	96.3914
GCA_002834615.1_ASM283461v1_genomic	GCA_002313045.1_ASM231304v1_genomic	75.6727
GCA_002834615.1_ASM283461v1_genomic	GCA_002742385.2_ASM274238v2_genomic	74.674
GCA_002834615.1_ASM283461v1_genomic	GCA_002742395.2_ASM274239v2_genomic	96.5234
GCA_002834615.1_ASM283461v1_genomic	GCA_002834575.1_ASM283457v1_genomic	98.322
GCA_002834615.1_ASM283461v1_genomic	GCA_002834595.1_ASM283459v1_genomic	98.2568
GCA_002834615.1_ASM283461v1_genomic	GCA_002834615.1_ASM283461v1_genomic	100
GCA_002834615.1_ASM283461v1_genomic	GCA_002834635.1_ASM283463v1_genomic	98.3798
GCA_002834615.1_ASM283461v1_genomic	GCA_002834665.1_ASM283466v1_genomic	98.0545
GCA_002834615.1_ASM283461v1_genomic	GCA_002834675.1_ASM283467v1_genomic	98.1746
GCA_002834615.1_ASM283461v1_genomic	GCA_002834705.1_ASM283470v1_genomic	98.3093
GCA_002834615.1_ASM283461v1_genomic	GCA_002834725.1_ASM283472v1_genomic	98.2137
GCA_002834615.1_ASM283461v1_genomic	GCA_002834745.1_ASM283474v1_genomic	98.2609
GCA_002834615.1_ASM283461v1_genomic	GCA_002834755.1_ASM283475v1_genomic	98.3566
GCA_002834615.1_ASM283461v1_genomic	GCA_002834765.1_ASM283476v1_genomic	98.2063
GCA_002834615.1_ASM283461v1_genomic	GCA_002834805.1_ASM283480v1_genomic	99.6829
GCA_002834615.1_ASM283461v1_genomic	GCA_002834825.1_ASM283482v1_genomic	98.1586
GCA_002834615.1_ASM283461v1_genomic	GCA_002834845.1_ASM283484v1_genomic	98.1815
GCA_002834615.1_ASM283461v1_genomic	GCA_002834855.1_ASM283485v1_genomic	98.1216
GCA_002834615.1_ASM283461v1_genomic	GCA_002834875.1_ASM283487v1_genomic	98.2503
GCA_002834615.1_ASM283461v1_genomic	GCA_002834905.1_ASM283490v1_genomic	98.0634
GCA_002834615.1_ASM283461v1_genomic	GCA_002834925.1_ASM283492v1_genomic	98.1957
GCA_002834615.1_ASM283461v1_genomic	GCA_002834945.1_ASM283494v1_genomic	98.2051
GCA_002834615.1_ASM283461v1_genomic	GCA_002834955.1_ASM283495v1_genomic	98.1946
GCA_002834615.1_ASM283461v1_genomic	GCA_002834985.1_ASM283498v1_genomic	98.164
GCA_002834615.1_ASM283461v1_genomic	GCA_002835005.1_ASM283500v1_genomic	98.2575
GCA_002834615.1_ASM283461v1_genomic	GCA_002835015.1_ASM283501v1_genomic	98.0892
GCA_002834615.1_ASM283461v1_genomic	GCA_002835045.1_ASM283504v1_genomic	98.1361
GCA_002834615.1_ASM283461v1_genomic	GCA_002835265.1_ASM283526v1_genomic	98.2011
GCA_002834615.1_ASM283461v1_genomic	GCA_002835285.1_ASM283528v1_genomic	98.2394
GCA_002834615.1_ASM283461v1_genomic	GCA_002835295.1_ASM283529v1_genomic	99.6733
GCA_002834615.1_ASM283461v1_genomic	GCA_002835305.1_ASM283530v1_genomic	98.2109
GCA_002834615.1_ASM283461v1_genomic	GCA_002835345.1_ASM283534v1_genomic	98.182
GCA_002834615.1_ASM283461v1_genomic	GCA_002835365.1_ASM283536v1_genomic	98.2837
GCA_002834615.1_ASM283461v1_genomic	GCA_002835385.1_ASM283538v1_genomic	98.2848
GCA_002834615.1_ASM283461v1_genomic	GCA_002835405.1_ASM283540v1_genomic	98.0033
GCA_002834615.1_ASM283461v1_genomic	GCA_002835425.1_ASM283542v1_genomic	98.0156
GCA_002834615.1_ASM283461v1_genomic	GCA_002902665.1_ASM290266v1_genomic	99.3274
GCA_002834615.1_ASM283461v1_genomic	GCA_003259675.1_ASM325967v1_genomic	75.365
GCA_002834615.1_ASM283461v1_genomic	GCA_003259685.1_ASM325968v1_genomic	99.3559
GCA_002834615.1_ASM283461v1_genomic	GCA_003259695.1_ASM325969v1_genomic	74.9049
GCA_002834615.1_ASM283461v1_genomic	GCA_003517485.1_ASM351748v1_genomic	99.3907
GCA_002834615.1_ASM283461v1_genomic	GCA_003627575.1_ASM362757v1_genomic	96.6443
GCA_002834615.1_ASM283461v1_genomic	GCA_004117835.1_ASM411783v1_genomic	72.5515
GCA_002834615.1_ASM283461v1_genomic	GCA_004358885.1_ASM435888v1_genomic	75.3834
GCA_002834615.1_ASM283461v1_genomic	GCA_004359505.1_ASM435950v1_genomic	71.045
GCA_002834615.1_ASM283461v1_genomic	GCA_004359515.1_ASM435951v1_genomic	70.0182
GCA_002834615.1_ASM283461v1_genomic	GCA_004359525.2_ASM435952v2_genomic	70.3773
GCA_002834615.1_ASM283461v1_genomic	GCA_004359545.1_ASM435954v1_genomic	70.5908
GCA_002834615.1_ASM283461v1_genomic	GCA_004359575.1_ASM435957v1_genomic	70.1694
GCA_002834615.1_ASM283461v1_genomic	GCA_004359605.1_ASM435960v1_genomic	88.1402
GCA_002834615.1_ASM283461v1_genomic	GCA_004359615.1_ASM435961v1_genomic	70.7526
GCA_002834615.1_ASM283461v1_genomic	GCA_004359625.1_ASM435962v1_genomic	88.0214
GCA_002834615.1_ASM283461v1_genomic	GCA_004359635.1_ASM435963v1_genomic	88.0249
GCA_002834615.1_ASM283461v1_genomic	GCA_004359695.1_ASM435969v1_genomic	99.796
GCA_002834615.1_ASM283461v1_genomic	GCA_004359705.1_ASM435970v1_genomic	88.1887
GCA_002834615.1_ASM283461v1_genomic	GCA_004359715.1_ASM435971v1_genomic	99.3652
GCA_002834615.1_ASM283461v1_genomic	GCA_004359725.1_ASM435972v1_genomic	98.2422
GCA_002834615.1_ASM283461v1_genomic	GCA_004359735.1_ASM435973v1_genomic	98.1535
GCA_002834615.1_ASM283461v1_genomic	GCA_004359795.1_ASM435979v1_genomic	75.1665
GCA_002834615.1_ASM283461v1_genomic	GCA_004359805.1_ASM435980v1_genomic	88.032
GCA_002834615.1_ASM283461v1_genomic	GCA_004359815.1_ASM435981v1_genomic	75.1867
GCA_002834615.1_ASM283461v1_genomic	GCA_004359825.1_ASM435982v1_genomic	74.7109
GCA_002834615.1_ASM283461v1_genomic	GCA_004359835.1_ASM435983v1_genomic	88.0186
GCA_002834615.1_ASM283461v1_genomic	GCA_004359875.1_ASM435987v1_genomic	88.1294
GCA_002834615.1_ASM283461v1_genomic	GCA_005706215.1_ASM570621v1_genomic	87.6973
GCA_002834615.1_ASM283461v1_genomic	GCA_007673225.1_ASM767322v1_genomic	98.3443
GCA_002834615.1_ASM283461v1_genomic	GCA_011064785.1_ASM1106478v1_genomic	87.7083
GCA_002834615.1_ASM283461v1_genomic	GCA_011065325.1_ASM1106532v1_genomic	87.7337
GCA_002834615.1_ASM283461v1_genomic	GCA_014524485.1_ASM1452448v1_genomic	87.6766
GCA_002834615.1_ASM283461v1_genomic	GCA_014529565.1_ASM1452956v1_genomic	75.2087
GCA_002834615.1_ASM283461v1_genomic	GCA_014634985.1_ASM1463498v1_genomic	70.8566
GCA_002834615.1_ASM283461v1_genomic	GCA_016028795.1_ASM1602879v1_genomic	99.3533
GCA_002834615.1_ASM283461v1_genomic	GCA_016127075.1_ASM1612707v1_genomic	99.3849
GCA_002834615.1_ASM283461v1_genomic	GCA_016865215.1_ASM1686521v1_genomic	75.023
GCA_002834615.1_ASM283461v1_genomic	GCA_017893605.1_ASM1789360v1_genomic	87.8184
GCA_002834615.1_ASM283461v1_genomic	GCA_018107745.1_ASM1810774v1_genomic	96.6443
GCA_002834615.1_ASM283461v1_genomic	GCA_018278985.1_ASM1827898v1_genomic	87.6052
GCA_002834615.1_ASM283461v1_genomic	GCA_019357515.1_ASM1935751v1_genomic	97.9291
GCA_002834615.1_ASM283461v1_genomic	GCA_019357535.1_ASM1935753v1_genomic	94.5172
GCA_002834615.1_ASM283461v1_genomic	GCA_019357555.1_ASM1935755v1_genomic	97.6447
GCA_002834615.1_ASM283461v1_genomic	GCA_019357575.1_ASM1935757v1_genomic	75.4734
GCA_002834615.1_ASM283461v1_genomic	GCA_019357695.1_ASM1935769v1_genomic	75.3329
GCA_002834615.1_ASM283461v1_genomic	GCA_019378895.1_ASM1937889v1_genomic	94.5222
GCA_002834615.1_ASM283461v1_genomic	GCA_019788685.1_ASM1978868v1_genomic	94.5321
GCA_002834615.1_ASM283461v1_genomic	GCA_020097015.1_ASM2009701v1_genomic	80.1105
GCA_002834615.1_ASM283461v1_genomic	GCA_020097035.1_ASM2009703v1_genomic	80.1149
GCA_002834615.1_ASM283461v1_genomic	GCA_020097055.1_ASM2009705v1_genomic	80.4319
GCA_002834615.1_ASM283461v1_genomic	GCA_020097075.1_ASM2009707v1_genomic	80.2392
GCA_002834615.1_ASM283461v1_genomic	GCA_020097095.1_ASM2009709v1_genomic	80.1367
GCA_002834615.1_ASM283461v1_genomic	GCA_020097115.1_ASM2009711v1_genomic	80.1076
GCA_002834615.1_ASM283461v1_genomic	GCA_020097135.1_ASM2009713v1_genomic	80.4229
GCA_002834615.1_ASM283461v1_genomic	GCA_021366795.1_ASM2136679v1_genomic	74.0152
GCA_002834615.1_ASM283461v1_genomic	GCA_021650955.1_ASM2165095v1_genomic	88.006
GCA_002834615.1_ASM283461v1_genomic	GCA_022343705.1_ASM2234370v1_genomic	70.7729
GCA_002834615.1_ASM283461v1_genomic	GCA_022343725.1_ASM2234372v1_genomic	70.6852
GCA_002834615.1_ASM283461v1_genomic	GCA_022347105.1_ASM2234710v1_genomic	74.7002
GCA_002834615.1_ASM283461v1_genomic	GCA_022808015.1_ASM2280801v1_genomic	80.1155
GCA_002834615.1_ASM283461v1_genomic	GCA_023910585.1_ASM2391058v1_genomic	87.9519
GCA_002834615.1_ASM283461v1_genomic	GCA_900453015.1_52488_C09_genomic	98.3053
GCA_002834615.1_ASM283461v1_genomic	GCA_902109475.1_40677_C02_genomic	98.1635
GCA_002834635.1_ASM283463v1_genomic	ANI_1991_AF_Gauteng_Cattle-Milk-Mastitis-Farm_S99	98.2397
GCA_002834635.1_ASM283463v1_genomic	ANI_1992_AF_Gauteng_Cattle-Milk-Mastitis-Farm_S125	98.18
GCA_002834635.1_ASM283463v1_genomic	FOO_2015_AF_FreeState_Cattle-ProcessedMeat-Patties-RetailOutlet_S135	98.1157
GCA_002834635.1_ASM283463v1_genomic	FOO_2015_AF_Gauteng_Cattle-ProcessedMeat-Mince-Butchery_S139	98.2065
GCA_002834635.1_ASM283463v1_genomic	FOO_2015_AF_Gauteng_Cattle-RTE-Biltong-RetailOutlet_S120	98.1511
GCA_002834635.1_ASM283463v1_genomic	FOO_2015_AF_Limpopo_Cattle-RTE-Biltong-RetailOutlet_S115	94.3733
GCA_002834635.1_ASM283463v1_genomic	GCA_000010585.1_ASM1058v1_genomic	98.6128
GCA_002834635.1_ASM283463v1_genomic	GCA_002119805.1_ASM211980v1_genomic	87.8294
GCA_002834635.1_ASM283463v1_genomic	GCA_002119825.1_ASM211982v1_genomic	99.0243
GCA_002834635.1_ASM283463v1_genomic	GCA_002297525.1_ASM229752v1_genomic	96.6446
GCA_002834635.1_ASM283463v1_genomic	GCA_002313045.1_ASM231304v1_genomic	75.7774
GCA_002834635.1_ASM283463v1_genomic	GCA_002742385.2_ASM274238v2_genomic	75.1105
GCA_002834635.1_ASM283463v1_genomic	GCA_002742395.2_ASM274239v2_genomic	96.6717
GCA_002834635.1_ASM283463v1_genomic	GCA_002834575.1_ASM283457v1_genomic	99.034
GCA_002834635.1_ASM283463v1_genomic	GCA_002834595.1_ASM283459v1_genomic	98.7983
GCA_002834635.1_ASM283463v1_genomic	GCA_002834615.1_ASM283461v1_genomic	98.3798
GCA_002834635.1_ASM283463v1_genomic	GCA_002834635.1_ASM283463v1_genomic	100
GCA_002834635.1_ASM283463v1_genomic	GCA_002834665.1_ASM283466v1_genomic	98.9412
GCA_002834635.1_ASM283463v1_genomic	GCA_002834675.1_ASM283467v1_genomic	98.9215
GCA_002834635.1_ASM283463v1_genomic	GCA_002834705.1_ASM283470v1_genomic	99.0086
GCA_002834635.1_ASM283463v1_genomic	GCA_002834725.1_ASM283472v1_genomic	98.9299
GCA_002834635.1_ASM283463v1_genomic	GCA_002834745.1_ASM283474v1_genomic	98.8728
GCA_002834635.1_ASM283463v1_genomic	GCA_002834755.1_ASM283475v1_genomic	98.8072
GCA_002834635.1_ASM283463v1_genomic	GCA_002834765.1_ASM283476v1_genomic	98.8831
GCA_002834635.1_ASM283463v1_genomic	GCA_002834805.1_ASM283480v1_genomic	98.1887
GCA_002834635.1_ASM283463v1_genomic	GCA_002834825.1_ASM283482v1_genomic	98.8821
GCA_002834635.1_ASM283463v1_genomic	GCA_002834845.1_ASM283484v1_genomic	99.0746
GCA_002834635.1_ASM283463v1_genomic	GCA_002834855.1_ASM283485v1_genomic	98.8827
GCA_002834635.1_ASM283463v1_genomic	GCA_002834875.1_ASM283487v1_genomic	99.0509
GCA_002834635.1_ASM283463v1_genomic	GCA_002834905.1_ASM283490v1_genomic	98.733
GCA_002834635.1_ASM283463v1_genomic	GCA_002834925.1_ASM283492v1_genomic	98.9597
GCA_002834635.1_ASM283463v1_genomic	GCA_002834945.1_ASM283494v1_genomic	98.9049
GCA_002834635.1_ASM283463v1_genomic	GCA_002834955.1_ASM283495v1_genomic	99.0355
GCA_002834635.1_ASM283463v1_genomic	GCA_002834985.1_ASM283498v1_genomic	99.0018
GCA_002834635.1_ASM283463v1_genomic	GCA_002835005.1_ASM283500v1_genomic	99.8528
GCA_002834635.1_ASM283463v1_genomic	GCA_002835015.1_ASM283501v1_genomic	99.0258
GCA_002834635.1_ASM283463v1_genomic	GCA_002835045.1_ASM283504v1_genomic	98.9067
GCA_002834635.1_ASM283463v1_genomic	GCA_002835265.1_ASM283526v1_genomic	99.0085
GCA_002834635.1_ASM283463v1_genomic	GCA_002835285.1_ASM283528v1_genomic	98.7808
GCA_002834635.1_ASM283463v1_genomic	GCA_002835295.1_ASM283529v1_genomic	98.1666
GCA_002834635.1_ASM283463v1_genomic	GCA_002835305.1_ASM283530v1_genomic	98.8974
GCA_002834635.1_ASM283463v1_genomic	GCA_002835345.1_ASM283534v1_genomic	98.8746
GCA_002834635.1_ASM283463v1_genomic	GCA_002835365.1_ASM283536v1_genomic	98.7725
GCA_002834635.1_ASM283463v1_genomic	GCA_002835385.1_ASM283538v1_genomic	99.0633
GCA_002834635.1_ASM283463v1_genomic	GCA_002835405.1_ASM283540v1_genomic	98.9228
GCA_002834635.1_ASM283463v1_genomic	GCA_002835425.1_ASM283542v1_genomic	98.9917
GCA_002834635.1_ASM283463v1_genomic	GCA_002902665.1_ASM290266v1_genomic	98.4508
GCA_002834635.1_ASM283463v1_genomic	GCA_003259675.1_ASM325967v1_genomic	75.8305
GCA_002834635.1_ASM283463v1_genomic	GCA_003259685.1_ASM325968v1_genomic	98.4985
GCA_002834635.1_ASM283463v1_genomic	GCA_003259695.1_ASM325969v1_genomic	75.2117
GCA_002834635.1_ASM283463v1_genomic	GCA_003517485.1_ASM351748v1_genomic	98.5068
GCA_002834635.1_ASM283463v1_genomic	GCA_003627575.1_ASM362757v1_genomic	96.7545
GCA_002834635.1_ASM283463v1_genomic	GCA_004117835.1_ASM411783v1_genomic	72.2951
GCA_002834635.1_ASM283463v1_genomic	GCA_004358885.1_ASM435888v1_genomic	75.7413
GCA_002834635.1_ASM283463v1_genomic	GCA_004359505.1_ASM435950v1_genomic	70.7896
GCA_002834635.1_ASM283463v1_genomic	GCA_004359515.1_ASM435951v1_genomic	70.4437
GCA_002834635.1_ASM283463v1_genomic	GCA_004359525.2_ASM435952v2_genomic	70.1211
GCA_002834635.1_ASM283463v1_genomic	GCA_004359545.1_ASM435954v1_genomic	70.6407
GCA_002834635.1_ASM283463v1_genomic	GCA_004359575.1_ASM435957v1_genomic	69.955
GCA_002834635.1_ASM283463v1_genomic	GCA_004359605.1_ASM435960v1_genomic	87.8805
GCA_002834635.1_ASM283463v1_genomic	GCA_004359615.1_ASM435961v1_genomic	70.6156
GCA_002834635.1_ASM283463v1_genomic	GCA_004359625.1_ASM435962v1_genomic	88.0426
GCA_002834635.1_ASM283463v1_genomic	GCA_004359635.1_ASM435963v1_genomic	88.1654
GCA_002834635.1_ASM283463v1_genomic	GCA_004359695.1_ASM435969v1_genomic	98.4077
GCA_002834635.1_ASM283463v1_genomic	GCA_004359705.1_ASM435970v1_genomic	88.2043
GCA_002834635.1_ASM283463v1_genomic	GCA_004359715.1_ASM435971v1_genomic	98.4117
GCA_002834635.1_ASM283463v1_genomic	GCA_004359725.1_ASM435972v1_genomic	98.3369
GCA_002834635.1_ASM283463v1_genomic	GCA_004359735.1_ASM435973v1_genomic	98.7442
GCA_002834635.1_ASM283463v1_genomic	GCA_004359795.1_ASM435979v1_genomic	75.0635
GCA_002834635.1_ASM283463v1_genomic	GCA_004359805.1_ASM435980v1_genomic	87.8415
GCA_002834635.1_ASM283463v1_genomic	GCA_004359815.1_ASM435981v1_genomic	74.9702
GCA_002834635.1_ASM283463v1_genomic	GCA_004359825.1_ASM435982v1_genomic	74.968
GCA_002834635.1_ASM283463v1_genomic	GCA_004359835.1_ASM435983v1_genomic	87.8757
GCA_002834635.1_ASM283463v1_genomic	GCA_004359875.1_ASM435987v1_genomic	88.0298
GCA_002834635.1_ASM283463v1_genomic	GCA_005706215.1_ASM570621v1_genomic	87.5088
GCA_002834635.1_ASM283463v1_genomic	GCA_007673225.1_ASM767322v1_genomic	98.205
GCA_002834635.1_ASM283463v1_genomic	GCA_011064785.1_ASM1106478v1_genomic	87.822
GCA_002834635.1_ASM283463v1_genomic	GCA_011065325.1_ASM1106532v1_genomic	87.6233
GCA_002834635.1_ASM283463v1_genomic	GCA_014524485.1_ASM1452448v1_genomic	87.7052
GCA_002834635.1_ASM283463v1_genomic	GCA_014529565.1_ASM1452956v1_genomic	75.6968
GCA_002834635.1_ASM283463v1_genomic	GCA_014634985.1_ASM1463498v1_genomic	70.7784
GCA_002834635.1_ASM283463v1_genomic	GCA_016028795.1_ASM1602879v1_genomic	98.4589
GCA_002834635.1_ASM283463v1_genomic	GCA_016127075.1_ASM1612707v1_genomic	98.5107
GCA_002834635.1_ASM283463v1_genomic	GCA_016865215.1_ASM1686521v1_genomic	75.1826
GCA_002834635.1_ASM283463v1_genomic	GCA_017893605.1_ASM1789360v1_genomic	87.8686
GCA_002834635.1_ASM283463v1_genomic	GCA_018107745.1_ASM1810774v1_genomic	96.7545
GCA_002834635.1_ASM283463v1_genomic	GCA_018278985.1_ASM1827898v1_genomic	87.803
GCA_002834635.1_ASM283463v1_genomic	GCA_019357515.1_ASM1935751v1_genomic	98.7152
GCA_002834635.1_ASM283463v1_genomic	GCA_019357535.1_ASM1935753v1_genomic	94.5037
GCA_002834635.1_ASM283463v1_genomic	GCA_019357555.1_ASM1935755v1_genomic	98.0318
GCA_002834635.1_ASM283463v1_genomic	GCA_019357575.1_ASM1935757v1_genomic	75.8234
GCA_002834635.1_ASM283463v1_genomic	GCA_019357695.1_ASM1935769v1_genomic	75.5147
GCA_002834635.1_ASM283463v1_genomic	GCA_019378895.1_ASM1937889v1_genomic	94.4933
GCA_002834635.1_ASM283463v1_genomic	GCA_019788685.1_ASM1978868v1_genomic	94.4932
GCA_002834635.1_ASM283463v1_genomic	GCA_020097015.1_ASM2009701v1_genomic	80.2801
GCA_002834635.1_ASM283463v1_genomic	GCA_020097035.1_ASM2009703v1_genomic	80.2418
GCA_002834635.1_ASM283463v1_genomic	GCA_020097055.1_ASM2009705v1_genomic	80.7348
GCA_002834635.1_ASM283463v1_genomic	GCA_020097075.1_ASM2009707v1_genomic	80.2957
GCA_002834635.1_ASM283463v1_genomic	GCA_020097095.1_ASM2009709v1_genomic	80.2358
GCA_002834635.1_ASM283463v1_genomic	GCA_020097115.1_ASM2009711v1_genomic	80.2837
GCA_002834635.1_ASM283463v1_genomic	GCA_020097135.1_ASM2009713v1_genomic	80.5915
GCA_002834635.1_ASM283463v1_genomic	GCA_021366795.1_ASM2136679v1_genomic	74.4821
GCA_002834635.1_ASM283463v1_genomic	GCA_021650955.1_ASM2165095v1_genomic	87.9117
GCA_002834635.1_ASM283463v1_genomic	GCA_022343705.1_ASM2234370v1_genomic	70.483
GCA_002834635.1_ASM283463v1_genomic	GCA_022343725.1_ASM2234372v1_genomic	70.5212
GCA_002834635.1_ASM283463v1_genomic	GCA_022347105.1_ASM2234710v1_genomic	75.107
GCA_002834635.1_ASM283463v1_genomic	GCA_022808015.1_ASM2280801v1_genomic	80.2131
GCA_002834635.1_ASM283463v1_genomic	GCA_023910585.1_ASM2391058v1_genomic	87.8283
GCA_002834635.1_ASM283463v1_genomic	GCA_900453015.1_52488_C09_genomic	98.9635
GCA_002834635.1_ASM283463v1_genomic	GCA_902109475.1_40677_C02_genomic	98.8172
GCA_002834665.1_ASM283466v1_genomic	ANI_1991_AF_Gauteng_Cattle-Milk-Mastitis-Farm_S99	98.1503
GCA_002834665.1_ASM283466v1_genomic	ANI_1992_AF_Gauteng_Cattle-Milk-Mastitis-Farm_S125	98.0886
GCA_002834665.1_ASM283466v1_genomic	FOO_2015_AF_FreeState_Cattle-ProcessedMeat-Patties-RetailOutlet_S135	98.0405
GCA_002834665.1_ASM283466v1_genomic	FOO_2015_AF_Gauteng_Cattle-ProcessedMeat-Mince-Butchery_S139	98.2373
GCA_002834665.1_ASM283466v1_genomic	FOO_2015_AF_Gauteng_Cattle-RTE-Biltong-RetailOutlet_S120	98.1027
GCA_002834665.1_ASM283466v1_genomic	FOO_2015_AF_Limpopo_Cattle-RTE-Biltong-RetailOutlet_S115	94.3312
GCA_002834665.1_ASM283466v1_genomic	GCA_000010585.1_ASM1058v1_genomic	98.6189
GCA_002834665.1_ASM283466v1_genomic	GCA_002119805.1_ASM211980v1_genomic	87.9484
GCA_002834665.1_ASM283466v1_genomic	GCA_002119825.1_ASM211982v1_genomic	98.8618
GCA_002834665.1_ASM283466v1_genomic	GCA_002297525.1_ASM229752v1_genomic	96.545
GCA_002834665.1_ASM283466v1_genomic	GCA_002313045.1_ASM231304v1_genomic	75.7563
GCA_002834665.1_ASM283466v1_genomic	GCA_002742385.2_ASM274238v2_genomic	74.9449
GCA_002834665.1_ASM283466v1_genomic	GCA_002742395.2_ASM274239v2_genomic	96.7021
GCA_002834665.1_ASM283466v1_genomic	GCA_002834575.1_ASM283457v1_genomic	98.9105
GCA_002834665.1_ASM283466v1_genomic	GCA_002834595.1_ASM283459v1_genomic	98.8853
GCA_002834665.1_ASM283466v1_genomic	GCA_002834615.1_ASM283461v1_genomic	98.0545
GCA_002834665.1_ASM283466v1_genomic	GCA_002834635.1_ASM283463v1_genomic	98.9412
GCA_002834665.1_ASM283466v1_genomic	GCA_002834665.1_ASM283466v1_genomic	100
GCA_002834665.1_ASM283466v1_genomic	GCA_002834675.1_ASM283467v1_genomic	98.9365
GCA_002834665.1_ASM283466v1_genomic	GCA_002834705.1_ASM283470v1_genomic	98.8951
GCA_002834665.1_ASM283466v1_genomic	GCA_002834725.1_ASM283472v1_genomic	99.0251
GCA_002834665.1_ASM283466v1_genomic	GCA_002834745.1_ASM283474v1_genomic	98.8647
GCA_002834665.1_ASM283466v1_genomic	GCA_002834755.1_ASM283475v1_genomic	98.6588
GCA_002834665.1_ASM283466v1_genomic	GCA_002834765.1_ASM283476v1_genomic	98.9435
GCA_002834665.1_ASM283466v1_genomic	GCA_002834805.1_ASM283480v1_genomic	97.9702
GCA_002834665.1_ASM283466v1_genomic	GCA_002834825.1_ASM283482v1_genomic	99.2833
GCA_002834665.1_ASM283466v1_genomic	GCA_002834845.1_ASM283484v1_genomic	98.8925
GCA_002834665.1_ASM283466v1_genomic	GCA_002834855.1_ASM283485v1_genomic	99.323
GCA_002834665.1_ASM283466v1_genomic	GCA_002834875.1_ASM283487v1_genomic	98.8268
GCA_002834665.1_ASM283466v1_genomic	GCA_002834905.1_ASM283490v1_genomic	98.9166
GCA_002834665.1_ASM283466v1_genomic	GCA_002834925.1_ASM283492v1_genomic	98.9413
GCA_002834665.1_ASM283466v1_genomic	GCA_002834945.1_ASM283494v1_genomic	99.0325
GCA_002834665.1_ASM283466v1_genomic	GCA_002834955.1_ASM283495v1_genomic	99.0671
GCA_002834665.1_ASM283466v1_genomic	GCA_002834985.1_ASM283498v1_genomic	98.8301
GCA_002834665.1_ASM283466v1_genomic	GCA_002835005.1_ASM283500v1_genomic	98.8623
GCA_002834665.1_ASM283466v1_genomic	GCA_002835015.1_ASM283501v1_genomic	98.8965
GCA_002834665.1_ASM283466v1_genomic	GCA_002835045.1_ASM283504v1_genomic	98.6108
GCA_002834665.1_ASM283466v1_genomic	GCA_002835265.1_ASM283526v1_genomic	98.9588
GCA_002834665.1_ASM283466v1_genomic	GCA_002835285.1_ASM283528v1_genomic	98.8763
GCA_002834665.1_ASM283466v1_genomic	GCA_002835295.1_ASM283529v1_genomic	97.9039
GCA_002834665.1_ASM283466v1_genomic	GCA_002835305.1_ASM283530v1_genomic	98.8564
GCA_002834665.1_ASM283466v1_genomic	GCA_002835345.1_ASM283534v1_genomic	98.8516
GCA_002834665.1_ASM283466v1_genomic	GCA_002835365.1_ASM283536v1_genomic	98.6386
GCA_002834665.1_ASM283466v1_genomic	GCA_002835385.1_ASM283538v1_genomic	98.8348
GCA_002834665.1_ASM283466v1_genomic	GCA_002835405.1_ASM283540v1_genomic	99.9617
GCA_002834665.1_ASM283466v1_genomic	GCA_002835425.1_ASM283542v1_genomic	98.9818
GCA_002834665.1_ASM283466v1_genomic	GCA_002902665.1_ASM290266v1_genomic	98.1881
GCA_002834665.1_ASM283466v1_genomic	GCA_003259675.1_ASM325967v1_genomic	75.7017
GCA_002834665.1_ASM283466v1_genomic	GCA_003259685.1_ASM325968v1_genomic	98.1572
GCA_002834665.1_ASM283466v1_genomic	GCA_003259695.1_ASM325969v1_genomic	75.0846
GCA_002834665.1_ASM283466v1_genomic	GCA_003517485.1_ASM351748v1_genomic	98.1204
GCA_002834665.1_ASM283466v1_genomic	GCA_003627575.1_ASM362757v1_genomic	96.6037
GCA_002834665.1_ASM283466v1_genomic	GCA_004117835.1_ASM411783v1_genomic	72.1279
GCA_002834665.1_ASM283466v1_genomic	GCA_004358885.1_ASM435888v1_genomic	75.5357
GCA_002834665.1_ASM283466v1_genomic	GCA_004359505.1_ASM435950v1_genomic	70.7967
GCA_002834665.1_ASM283466v1_genomic	GCA_004359515.1_ASM435951v1_genomic	70.3634
GCA_002834665.1_ASM283466v1_genomic	GCA_004359525.2_ASM435952v2_genomic	69.9904
GCA_002834665.1_ASM283466v1_genomic	GCA_004359545.1_ASM435954v1_genomic	70.4636
GCA_002834665.1_ASM283466v1_genomic	GCA_004359575.1_ASM435957v1_genomic	70.0693
GCA_002834665.1_ASM283466v1_genomic	GCA_004359605.1_ASM435960v1_genomic	88.1634
GCA_002834665.1_ASM283466v1_genomic	GCA_004359615.1_ASM435961v1_genomic	70.8238
GCA_002834665.1_ASM283466v1_genomic	GCA_004359625.1_ASM435962v1_genomic	88.0635
GCA_002834665.1_ASM283466v1_genomic	GCA_004359635.1_ASM435963v1_genomic	88.0128
GCA_002834665.1_ASM283466v1_genomic	GCA_004359695.1_ASM435969v1_genomic	98.0634
GCA_002834665.1_ASM283466v1_genomic	GCA_004359705.1_ASM435970v1_genomic	88.2897
GCA_002834665.1_ASM283466v1_genomic	GCA_004359715.1_ASM435971v1_genomic	98.2744
GCA_002834665.1_ASM283466v1_genomic	GCA_004359725.1_ASM435972v1_genomic	98.1547
GCA_002834665.1_ASM283466v1_genomic	GCA_004359735.1_ASM435973v1_genomic	98.8538
GCA_002834665.1_ASM283466v1_genomic	GCA_004359795.1_ASM435979v1_genomic	75.0243
GCA_002834665.1_ASM283466v1_genomic	GCA_004359805.1_ASM435980v1_genomic	88.035
GCA_002834665.1_ASM283466v1_genomic	GCA_004359815.1_ASM435981v1_genomic	74.8182
GCA_002834665.1_ASM283466v1_genomic	GCA_004359825.1_ASM435982v1_genomic	74.9546
GCA_002834665.1_ASM283466v1_genomic	GCA_004359835.1_ASM435983v1_genomic	87.9851
GCA_002834665.1_ASM283466v1_genomic	GCA_004359875.1_ASM435987v1_genomic	88.1589
GCA_002834665.1_ASM283466v1_genomic	GCA_005706215.1_ASM570621v1_genomic	87.6943
GCA_002834665.1_ASM283466v1_genomic	GCA_007673225.1_ASM767322v1_genomic	98.057
GCA_002834665.1_ASM283466v1_genomic	GCA_011064785.1_ASM1106478v1_genomic	87.9206
GCA_002834665.1_ASM283466v1_genomic	GCA_011065325.1_ASM1106532v1_genomic	87.7559
GCA_002834665.1_ASM283466v1_genomic	GCA_014524485.1_ASM1452448v1_genomic	88.0615
GCA_002834665.1_ASM283466v1_genomic	GCA_014529565.1_ASM1452956v1_genomic	75.4503
GCA_002834665.1_ASM283466v1_genomic	GCA_014634985.1_ASM1463498v1_genomic	70.7973
GCA_002834665.1_ASM283466v1_genomic	GCA_016028795.1_ASM1602879v1_genomic	98.1584
GCA_002834665.1_ASM283466v1_genomic	GCA_016127075.1_ASM1612707v1_genomic	98.3831
GCA_002834665.1_ASM283466v1_genomic	GCA_016865215.1_ASM1686521v1_genomic	75.111
GCA_002834665.1_ASM283466v1_genomic	GCA_017893605.1_ASM1789360v1_genomic	87.8449
GCA_002834665.1_ASM283466v1_genomic	GCA_018107745.1_ASM1810774v1_genomic	96.6037
GCA_002834665.1_ASM283466v1_genomic	GCA_018278985.1_ASM1827898v1_genomic	87.6127
GCA_002834665.1_ASM283466v1_genomic	GCA_019357515.1_ASM1935751v1_genomic	99.8068
GCA_002834665.1_ASM283466v1_genomic	GCA_019357535.1_ASM1935753v1_genomic	94.2598
GCA_002834665.1_ASM283466v1_genomic	GCA_019357555.1_ASM1935755v1_genomic	98.1692
GCA_002834665.1_ASM283466v1_genomic	GCA_019357575.1_ASM1935757v1_genomic	75.4867
GCA_002834665.1_ASM283466v1_genomic	GCA_019357695.1_ASM1935769v1_genomic	75.3886
GCA_002834665.1_ASM283466v1_genomic	GCA_019378895.1_ASM1937889v1_genomic	94.2428
GCA_002834665.1_ASM283466v1_genomic	GCA_019788685.1_ASM1978868v1_genomic	94.2353
GCA_002834665.1_ASM283466v1_genomic	GCA_020097015.1_ASM2009701v1_genomic	80.4047
GCA_002834665.1_ASM283466v1_genomic	GCA_020097035.1_ASM2009703v1_genomic	80.2172
GCA_002834665.1_ASM283466v1_genomic	GCA_020097055.1_ASM2009705v1_genomic	80.6695
GCA_002834665.1_ASM283466v1_genomic	GCA_020097075.1_ASM2009707v1_genomic	80.5006
GCA_002834665.1_ASM283466v1_genomic	GCA_020097095.1_ASM2009709v1_genomic	80.3669
GCA_002834665.1_ASM283466v1_genomic	GCA_020097115.1_ASM2009711v1_genomic	80.3504
GCA_002834665.1_ASM283466v1_genomic	GCA_020097135.1_ASM2009713v1_genomic	80.7232
GCA_002834665.1_ASM283466v1_genomic	GCA_021366795.1_ASM2136679v1_genomic	74.2467
GCA_002834665.1_ASM283466v1_genomic	GCA_021650955.1_ASM2165095v1_genomic	87.9837
GCA_002834665.1_ASM283466v1_genomic	GCA_022343705.1_ASM2234370v1_genomic	70.5497
GCA_002834665.1_ASM283466v1_genomic	GCA_022343725.1_ASM2234372v1_genomic	70.5884
GCA_002834665.1_ASM283466v1_genomic	GCA_022347105.1_ASM2234710v1_genomic	74.7371
GCA_002834665.1_ASM283466v1_genomic	GCA_022808015.1_ASM2280801v1_genomic	80.2117
GCA_002834665.1_ASM283466v1_genomic	GCA_023910585.1_ASM2391058v1_genomic	87.8756
GCA_002834665.1_ASM283466v1_genomic	GCA_900453015.1_52488_C09_genomic	98.7031
GCA_002834665.1_ASM283466v1_genomic	GCA_902109475.1_40677_C02_genomic	98.8173
GCA_002834675.1_ASM283467v1_genomic	ANI_1991_AF_Gauteng_Cattle-Milk-Mastitis-Farm_S99	98.0024
GCA_002834675.1_ASM283467v1_genomic	ANI_1992_AF_Gauteng_Cattle-Milk-Mastitis-Farm_S125	98.1891
GCA_002834675.1_ASM283467v1_genomic	FOO_2015_AF_FreeState_Cattle-ProcessedMeat-Patties-RetailOutlet_S135	97.9687
GCA_002834675.1_ASM283467v1_genomic	FOO_2015_AF_Gauteng_Cattle-ProcessedMeat-Mince-Butchery_S139	98.1663
GCA_002834675.1_ASM283467v1_genomic	FOO_2015_AF_Gauteng_Cattle-RTE-Biltong-RetailOutlet_S120	98.148
GCA_002834675.1_ASM283467v1_genomic	FOO_2015_AF_Limpopo_Cattle-RTE-Biltong-RetailOutlet_S115	94.5045
GCA_002834675.1_ASM283467v1_genomic	GCA_000010585.1_ASM1058v1_genomic	98.4534
GCA_002834675.1_ASM283467v1_genomic	GCA_002119805.1_ASM211980v1_genomic	87.7499
GCA_002834675.1_ASM283467v1_genomic	GCA_002119825.1_ASM211982v1_genomic	98.7612
GCA_002834675.1_ASM283467v1_genomic	GCA_002297525.1_ASM229752v1_genomic	96.3592
GCA_002834675.1_ASM283467v1_genomic	GCA_002313045.1_ASM231304v1_genomic	75.6402
GCA_002834675.1_ASM283467v1_genomic	GCA_002742385.2_ASM274238v2_genomic	74.8788
GCA_002834675.1_ASM283467v1_genomic	GCA_002742395.2_ASM274239v2_genomic	96.6365
GCA_002834675.1_ASM283467v1_genomic	GCA_002834575.1_ASM283457v1_genomic	98.893
GCA_002834675.1_ASM283467v1_genomic	GCA_002834595.1_ASM283459v1_genomic	98.8047
GCA_002834675.1_ASM283467v1_genomic	GCA_002834615.1_ASM283461v1_genomic	98.1746
GCA_002834675.1_ASM283467v1_genomic	GCA_002834635.1_ASM283463v1_genomic	98.9215
GCA_002834675.1_ASM283467v1_genomic	GCA_002834665.1_ASM283466v1_genomic	98.9365
[truncated: 10,102 more rows]

## Sheet: S6
Supplementary Table S6. Genomospecies clusters delineated de novo using bactaxR, OrthoANI, and a 95 average nucleotide identity (ANI) genomospecies threshold
Cluster	Genome	Cluster_Medoid
1	ANI_1991_AF_Gauteng_Cattle-Milk-Mastitis-Farm_S99	GCA_002834945.1_ASM283494v1_genomic
1	ANI_1992_AF_Gauteng_Cattle-Milk-Mastitis-Farm_S125	GCA_002834945.1_ASM283494v1_genomic
1	FOO_2015_AF_FreeState_Cattle-ProcessedMeat-Patties-RetailOutlet_S135	GCA_002834945.1_ASM283494v1_genomic
1	FOO_2015_AF_Gauteng_Cattle-ProcessedMeat-Mince-Butchery_S139	GCA_002834945.1_ASM283494v1_genomic
1	FOO_2015_AF_Gauteng_Cattle-RTE-Biltong-RetailOutlet_S120	GCA_002834945.1_ASM283494v1_genomic
1	GCA_000010585.1_ASM1058v1_genomic	GCA_002834945.1_ASM283494v1_genomic
1	GCA_002119825.1_ASM211982v1_genomic	GCA_002834945.1_ASM283494v1_genomic
1	GCA_002297525.1_ASM229752v1_genomic	GCA_002834945.1_ASM283494v1_genomic
1	GCA_002742395.2_ASM274239v2_genomic	GCA_002834945.1_ASM283494v1_genomic
1	GCA_002834575.1_ASM283457v1_genomic	GCA_002834945.1_ASM283494v1_genomic
1	GCA_002834595.1_ASM283459v1_genomic	GCA_002834945.1_ASM283494v1_genomic
1	GCA_002834615.1_ASM283461v1_genomic	GCA_002834945.1_ASM283494v1_genomic
1	GCA_002834635.1_ASM283463v1_genomic	GCA_002834945.1_ASM283494v1_genomic
1	GCA_002834665.1_ASM283466v1_genomic	GCA_002834945.1_ASM283494v1_genomic
1	GCA_002834675.1_ASM283467v1_genomic	GCA_002834945.1_ASM283494v1_genomic
1	GCA_002834705.1_ASM283470v1_genomic	GCA_002834945.1_ASM283494v1_genomic
1	GCA_002834725.1_ASM283472v1_genomic	GCA_002834945.1_ASM283494v1_genomic
1	GCA_002834745.1_ASM283474v1_genomic	GCA_002834945.1_ASM283494v1_genomic
1	GCA_002834755.1_ASM283475v1_genomic	GCA_002834945.1_ASM283494v1_genomic
1	GCA_002834765.1_ASM283476v1_genomic	GCA_002834945.1_ASM283494v1_genomic
1	GCA_002834805.1_ASM283480v1_genomic	GCA_002834945.1_ASM283494v1_genomic
1	GCA_002834825.1_ASM283482v1_genomic	GCA_002834945.1_ASM283494v1_genomic
1	GCA_002834845.1_ASM283484v1_genomic	GCA_002834945.1_ASM283494v1_genomic
1	GCA_002834855.1_ASM283485v1_genomic	GCA_002834945.1_ASM283494v1_genomic
1	GCA_002834875.1_ASM283487v1_genomic	GCA_002834945.1_ASM283494v1_genomic
1	GCA_002834905.1_ASM283490v1_genomic	GCA_002834945.1_ASM283494v1_genomic
1	GCA_002834925.1_ASM283492v1_genomic	GCA_002834945.1_ASM283494v1_genomic
1	GCA_002834945.1_ASM283494v1_genomic	GCA_002834945.1_ASM283494v1_genomic
1	GCA_002834955.1_ASM283495v1_genomic	GCA_002834945.1_ASM283494v1_genomic
1	GCA_002834985.1_ASM283498v1_genomic	GCA_002834945.1_ASM283494v1_genomic
1	GCA_002835005.1_ASM283500v1_genomic	GCA_002834945.1_ASM283494v1_genomic
1	GCA_002835015.1_ASM283501v1_genomic	GCA_002834945.1_ASM283494v1_genomic
1	GCA_002835045.1_ASM283504v1_genomic	GCA_002834945.1_ASM283494v1_genomic
1	GCA_002835265.1_ASM283526v1_genomic	GCA_002834945.1_ASM283494v1_genomic
1	GCA_002835285.1_ASM283528v1_genomic	GCA_002834945.1_ASM283494v1_genomic
1	GCA_002835295.1_ASM283529v1_genomic	GCA_002834945.1_ASM283494v1_genomic
1	GCA_002835305.1_ASM283530v1_genomic	GCA_002834945.1_ASM283494v1_genomic
1	GCA_002835345.1_ASM283534v1_genomic	GCA_002834945.1_ASM283494v1_genomic
1	GCA_002835365.1_ASM283536v1_genomic	GCA_002834945.1_ASM283494v1_genomic
1	GCA_002835385.1_ASM283538v1_genomic	GCA_002834945.1_ASM283494v1_genomic
1	GCA_002835405.1_ASM283540v1_genomic	GCA_002834945.1_ASM283494v1_genomic
1	GCA_002835425.1_ASM283542v1_genomic	GCA_002834945.1_ASM283494v1_genomic
1	GCA_002902665.1_ASM290266v1_genomic	GCA_002834945.1_ASM283494v1_genomic
1	GCA_003259685.1_ASM325968v1_genomic	GCA_002834945.1_ASM283494v1_genomic
1	GCA_003517485.1_ASM351748v1_genomic	GCA_002834945.1_ASM283494v1_genomic
1	GCA_003627575.1_ASM362757v1_genomic	GCA_002834945.1_ASM283494v1_genomic
1	GCA_004359695.1_ASM435969v1_genomic	GCA_002834945.1_ASM283494v1_genomic
1	GCA_004359715.1_ASM435971v1_genomic	GCA_002834945.1_ASM283494v1_genomic
1	GCA_004359725.1_ASM435972v1_genomic	GCA_002834945.1_ASM283494v1_genomic
1	GCA_004359735.1_ASM435973v1_genomic	GCA_002834945.1_ASM283494v1_genomic
1	GCA_007673225.1_ASM767322v1_genomic	GCA_002834945.1_ASM283494v1_genomic
1	GCA_016028795.1_ASM1602879v1_genomic	GCA_002834945.1_ASM283494v1_genomic
1	GCA_016127075.1_ASM1612707v1_genomic	GCA_002834945.1_ASM283494v1_genomic
1	GCA_018107745.1_ASM1810774v1_genomic	GCA_002834945.1_ASM283494v1_genomic
1	GCA_019357515.1_ASM1935751v1_genomic	GCA_002834945.1_ASM283494v1_genomic
1	GCA_019357555.1_ASM1935755v1_genomic	GCA_002834945.1_ASM283494v1_genomic
1	GCA_900453015.1_52488_C09_genomic	GCA_002834945.1_ASM283494v1_genomic
1	GCA_902109475.1_40677_C02_genomic	GCA_002834945.1_ASM283494v1_genomic
2	FOO_2015_AF_Limpopo_Cattle-RTE-Biltong-RetailOutlet_S115	GCA_019378895.1_ASM1937889v1_genomic
2	GCA_019357535.1_ASM1935753v1_genomic	GCA_019378895.1_ASM1937889v1_genomic
2	GCA_019378895.1_ASM1937889v1_genomic	GCA_019378895.1_ASM1937889v1_genomic
2	GCA_019788685.1_ASM1978868v1_genomic	GCA_019378895.1_ASM1937889v1_genomic
3	GCA_002119805.1_ASM211980v1_genomic	GCA_004359835.1_ASM435983v1_genomic
3	GCA_004359605.1_ASM435960v1_genomic	GCA_004359835.1_ASM435983v1_genomic
3	GCA_004359625.1_ASM435962v1_genomic	GCA_004359835.1_ASM435983v1_genomic
3	GCA_004359635.1_ASM435963v1_genomic	GCA_004359835.1_ASM435983v1_genomic
3	GCA_004359705.1_ASM435970v1_genomic	GCA_004359835.1_ASM435983v1_genomic
3	GCA_004359805.1_ASM435980v1_genomic	GCA_004359835.1_ASM435983v1_genomic
3	GCA_004359835.1_ASM435983v1_genomic	GCA_004359835.1_ASM435983v1_genomic
3	GCA_004359875.1_ASM435987v1_genomic	GCA_004359835.1_ASM435983v1_genomic
3	GCA_005706215.1_ASM570621v1_genomic	GCA_004359835.1_ASM435983v1_genomic
3	GCA_011064785.1_ASM1106478v1_genomic	GCA_004359835.1_ASM435983v1_genomic
3	GCA_011065325.1_ASM1106532v1_genomic	GCA_004359835.1_ASM435983v1_genomic
3	GCA_014524485.1_ASM1452448v1_genomic	GCA_004359835.1_ASM435983v1_genomic
3	GCA_017893605.1_ASM1789360v1_genomic	GCA_004359835.1_ASM435983v1_genomic
3	GCA_018278985.1_ASM1827898v1_genomic	GCA_004359835.1_ASM435983v1_genomic
3	GCA_021650955.1_ASM2165095v1_genomic	GCA_004359835.1_ASM435983v1_genomic
3	GCA_023910585.1_ASM2391058v1_genomic	GCA_004359835.1_ASM435983v1_genomic
4	GCA_002313045.1_ASM231304v1_genomic	GCA_019357575.1_ASM1935757v1_genomic
4	GCA_003259675.1_ASM325967v1_genomic	GCA_019357575.1_ASM1935757v1_genomic
4	GCA_004358885.1_ASM435888v1_genomic	GCA_019357575.1_ASM1935757v1_genomic
4	GCA_014529565.1_ASM1452956v1_genomic	GCA_019357575.1_ASM1935757v1_genomic
4	GCA_016865215.1_ASM1686521v1_genomic	GCA_019357575.1_ASM1935757v1_genomic
4	GCA_019357575.1_ASM1935757v1_genomic	GCA_019357575.1_ASM1935757v1_genomic
4	GCA_019357695.1_ASM1935769v1_genomic	GCA_019357575.1_ASM1935757v1_genomic
5	GCA_002742385.2_ASM274238v2_genomic	GCA_004359815.1_ASM435981v1_genomic
5	GCA_003259695.1_ASM325969v1_genomic	GCA_004359815.1_ASM435981v1_genomic
5	GCA_004359795.1_ASM435979v1_genomic	GCA_004359815.1_ASM435981v1_genomic
5	GCA_004359815.1_ASM435981v1_genomic	GCA_004359815.1_ASM435981v1_genomic
5	GCA_004359825.1_ASM435982v1_genomic	GCA_004359815.1_ASM435981v1_genomic
5	GCA_022347105.1_ASM2234710v1_genomic	GCA_004359815.1_ASM435981v1_genomic
6	GCA_004117835.1_ASM411783v1_genomic	GCA_004117835.1_ASM411783v1_genomic
7	GCA_004359505.1_ASM435950v1_genomic	GCA_014634985.1_ASM1463498v1_genomic
7	GCA_014634985.1_ASM1463498v1_genomic	GCA_014634985.1_ASM1463498v1_genomic
8	GCA_004359515.1_ASM435951v1_genomic	GCA_004359515.1_ASM435951v1_genomic
9	GCA_004359525.2_ASM435952v2_genomic	GCA_004359525.2_ASM435952v2_genomic
10	GCA_004359545.1_ASM435954v1_genomic	GCA_004359545.1_ASM435954v1_genomic
11	GCA_004359575.1_ASM435957v1_genomic	GCA_004359575.1_ASM435957v1_genomic
12	GCA_004359615.1_ASM435961v1_genomic	GCA_022343725.1_ASM2234372v1_genomic
12	GCA_022343705.1_ASM2234370v1_genomic	GCA_022343725.1_ASM2234372v1_genomic
12	GCA_022343725.1_ASM2234372v1_genomic	GCA_022343725.1_ASM2234372v1_genomic
13	GCA_020097015.1_ASM2009701v1_genomic	GCA_020097075.1_ASM2009707v1_genomic
13	GCA_020097035.1_ASM2009703v1_genomic	GCA_020097075.1_ASM2009707v1_genomic
13	GCA_020097055.1_ASM2009705v1_genomic	GCA_020097075.1_ASM2009707v1_genomic
13	GCA_020097075.1_ASM2009707v1_genomic	GCA_020097075.1_ASM2009707v1_genomic
13	GCA_020097095.1_ASM2009709v1_genomic	GCA_020097075.1_ASM2009707v1_genomic
13	GCA_020097115.1_ASM2009711v1_genomic	GCA_020097075.1_ASM2009707v1_genomic
13	GCA_020097135.1_ASM2009713v1_genomic	GCA_020097075.1_ASM2009707v1_genomic
13	GCA_022808015.1_ASM2280801v1_genomic	GCA_020097075.1_ASM2009707v1_genomic
14	GCA_021366795.1_ASM2136679v1_genomic	GCA_021366795.1_ASM2136679v1_genomic

## Sheet: S7
Supplementary Table S7. Marker gene-based species assigned using classify-genomes (https://github.com/AlessioMilanese/classify-genomes; accessed 3 June 2020) and version 3 of the specI taxonomy.
Genome	NCBI Taxonomy ID	Species Name	specI Cluster ID
ANI_1991_AF_Gauteng_Cattle-Milk-Mastitis-Farm_S99.fna	69966	Macrococcus caseolyticus	specI_v3_05928
ANI_1992_AF_Gauteng_Cattle-Milk-Mastitis-Farm_S125.fna	69966	Macrococcus caseolyticus	specI_v3_05928
FOO_2015_AF_FreeState_Cattle-ProcessedMeat-Patties-RetailOutlet_S135.fna	69966	Macrococcus caseolyticus	specI_v3_05928
FOO_2015_AF_Gauteng_Cattle-ProcessedMeat-Mince-Butchery_S139.fna	69966	Macrococcus caseolyticus	specI_v3_05928
FOO_2015_AF_Gauteng_Cattle-RTE-Biltong-RetailOutlet_S120.fna	69966	Macrococcus caseolyticus	specI_v3_05928
FOO_2015_AF_Limpopo_Cattle-RTE-Biltong-RetailOutlet_S115.fna	69966	Macrococcus caseolyticus	specI_v3_05928
GCA_000010585.1_ASM1058v1_genomic.fna	69966	Macrococcus caseolyticus	specI_v3_05928
GCA_002119825.1_ASM211982v1_genomic.fna	69966	Macrococcus caseolyticus	specI_v3_05928
GCA_002297525.1_ASM229752v1_genomic.fna	69966	Macrococcus caseolyticus	specI_v3_05928
GCA_002742395.2_ASM274239v2_genomic.fna	69966	Macrococcus caseolyticus	specI_v3_05928
GCA_002834575.1_ASM283457v1_genomic.fna	69966	Macrococcus caseolyticus	specI_v3_05928
GCA_002834595.1_ASM283459v1_genomic.fna	69966	Macrococcus caseolyticus	specI_v3_05928
GCA_002834615.1_ASM283461v1_genomic.fna	69966	Macrococcus caseolyticus	specI_v3_05928
GCA_002834635.1_ASM283463v1_genomic.fna	69966	Macrococcus caseolyticus	specI_v3_05928
GCA_002834665.1_ASM283466v1_genomic.fna	69966	Macrococcus caseolyticus	specI_v3_05928
GCA_002834675.1_ASM283467v1_genomic.fna	69966	Macrococcus caseolyticus	specI_v3_05928
GCA_002834705.1_ASM283470v1_genomic.fna	69966	Macrococcus caseolyticus	specI_v3_05928
GCA_002834725.1_ASM283472v1_genomic.fna	69966	Macrococcus caseolyticus	specI_v3_05928
GCA_002834745.1_ASM283474v1_genomic.fna	69966	Macrococcus caseolyticus	specI_v3_05928
GCA_002834755.1_ASM283475v1_genomic.fna	69966	Macrococcus caseolyticus	specI_v3_05928
GCA_002834765.1_ASM283476v1_genomic.fna	69966	Macrococcus caseolyticus	specI_v3_05928
GCA_002834805.1_ASM283480v1_genomic.fna	69966	Macrococcus caseolyticus	specI_v3_05928
GCA_002834825.1_ASM283482v1_genomic.fna	69966	Macrococcus caseolyticus	specI_v3_05928
GCA_002834845.1_ASM283484v1_genomic.fna	69966	Macrococcus caseolyticus	specI_v3_05928
GCA_002834855.1_ASM283485v1_genomic.fna	69966	Macrococcus caseolyticus	specI_v3_05928
GCA_002834875.1_ASM283487v1_genomic.fna	69966	Macrococcus caseolyticus	specI_v3_05928
GCA_002834905.1_ASM283490v1_genomic.fna	69966	Macrococcus caseolyticus	specI_v3_05928
GCA_002834925.1_ASM283492v1_genomic.fna	69966	Macrococcus caseolyticus	specI_v3_05928
GCA_002834945.1_ASM283494v1_genomic.fna	69966	Macrococcus caseolyticus	specI_v3_05928
GCA_002834955.1_ASM283495v1_genomic.fna	69966	Macrococcus caseolyticus	specI_v3_05928
GCA_002834985.1_ASM283498v1_genomic.fna	69966	Macrococcus caseolyticus	specI_v3_05928
GCA_002835005.1_ASM283500v1_genomic.fna	69966	Macrococcus caseolyticus	specI_v3_05928
GCA_002835015.1_ASM283501v1_genomic.fna	69966	Macrococcus caseolyticus	specI_v3_05928
GCA_002835045.1_ASM283504v1_genomic.fna	69966	Macrococcus caseolyticus	specI_v3_05928
GCA_002835265.1_ASM283526v1_genomic.fna	69966	Macrococcus caseolyticus	specI_v3_05928
GCA_002835285.1_ASM283528v1_genomic.fna	69966	Macrococcus caseolyticus	specI_v3_05928
GCA_002835295.1_ASM283529v1_genomic.fna	69966	Macrococcus caseolyticus	specI_v3_05928
GCA_002835305.1_ASM283530v1_genomic.fna	69966	Macrococcus caseolyticus	specI_v3_05928
GCA_002835345.1_ASM283534v1_genomic.fna	69966	Macrococcus caseolyticus	specI_v3_05928
GCA_002835365.1_ASM283536v1_genomic.fna	69966	Macrococcus caseolyticus	specI_v3_05928
GCA_002835385.1_ASM283538v1_genomic.fna	69966	Macrococcus caseolyticus	specI_v3_05928
GCA_002835405.1_ASM283540v1_genomic.fna	69966	Macrococcus caseolyticus	specI_v3_05928
GCA_002835425.1_ASM283542v1_genomic.fna	69966	Macrococcus caseolyticus	specI_v3_05928
GCA_002902665.1_ASM290266v1_genomic.fna	69966	Macrococcus caseolyticus	specI_v3_05928
GCA_003259685.1_ASM325968v1_genomic.fna	69966	Macrococcus caseolyticus	specI_v3_05928
GCA_003517485.1_ASM351748v1_genomic.fna	69966	Macrococcus caseolyticus	specI_v3_05928
GCA_003627575.1_ASM362757v1_genomic.fna	69966	Macrococcus caseolyticus	specI_v3_05928
GCA_004359695.1_ASM435969v1_genomic.fna	69966	Macrococcus caseolyticus	specI_v3_05928
GCA_004359715.1_ASM435971v1_genomic.fna	69966	Macrococcus caseolyticus	specI_v3_05928
GCA_004359725.1_ASM435972v1_genomic.fna	69966	Macrococcus caseolyticus	specI_v3_05928
GCA_004359735.1_ASM435973v1_genomic.fna	69966	Macrococcus caseolyticus	specI_v3_05928
GCA_007673225.1_ASM767322v1_genomic.fna	69966	Macrococcus caseolyticus	specI_v3_05928
GCA_016028795.1_ASM1602879v1_genomic.fna	69966	Macrococcus caseolyticus	specI_v3_05928
GCA_016127075.1_ASM1612707v1_genomic.fna	69966	Macrococcus caseolyticus	specI_v3_05928
GCA_018107745.1_ASM1810774v1_genomic.fna	69966	Macrococcus caseolyticus	specI_v3_05928
GCA_019357515.1_ASM1935751v1_genomic.fna	69966	Macrococcus caseolyticus	specI_v3_05928
GCA_019357535.1_ASM1935753v1_genomic.fna	69966	Macrococcus caseolyticus	specI_v3_05928
GCA_019357555.1_ASM1935755v1_genomic.fna	69966	Macrococcus caseolyticus	specI_v3_05928
GCA_019378895.1_ASM1937889v1_genomic.fna	69966	Macrococcus caseolyticus	specI_v3_05928
GCA_019788685.1_ASM1978868v1_genomic.fna	69966	Macrococcus caseolyticus	specI_v3_05928
GCA_900453015.1_52488_C09_genomic.fna	69966	Macrococcus caseolyticus	specI_v3_05928
GCA_902109475.1_40677_C02_genomic.fna	69966	Macrococcus caseolyticus	specI_v3_05928
GCA_002119805.1_ASM211980v1_genomic.fna	1855823	Macrococcus canis	specI_v3_05929
GCA_004359605.1_ASM435960v1_genomic.fna	1855823	Macrococcus canis	specI_v3_05929
GCA_004359625.1_ASM435962v1_genomic.fna	1855823	Macrococcus canis	specI_v3_05929
GCA_004359635.1_ASM435963v1_genomic.fna	1855823	Macrococcus canis	specI_v3_05929
GCA_004359705.1_ASM435970v1_genomic.fna	1855823	Macrococcus canis	specI_v3_05929
GCA_004359805.1_ASM435980v1_genomic.fna	1855823	Macrococcus canis	specI_v3_05929
GCA_004359835.1_ASM435983v1_genomic.fna	1855823	Macrococcus canis	specI_v3_05929
GCA_004359875.1_ASM435987v1_genomic.fna	1855823	Macrococcus canis	specI_v3_05929
GCA_005706215.1_ASM570621v1_genomic.fna	1855823	Macrococcus canis	specI_v3_05929
GCA_011064785.1_ASM1106478v1_genomic.fna	1855823	Macrococcus canis	specI_v3_05929
GCA_011065325.1_ASM1106532v1_genomic.fna	1855823	Macrococcus canis	specI_v3_05929
GCA_014524485.1_ASM1452448v1_genomic.fna	1855823	Macrococcus canis	specI_v3_05929
GCA_017893605.1_ASM1789360v1_genomic.fna	1855823	Macrococcus canis	specI_v3_05929
GCA_018278985.1_ASM1827898v1_genomic.fna	1855823	Macrococcus canis	specI_v3_05929
GCA_021650955.1_ASM2165095v1_genomic.fna	1855823	Macrococcus canis	specI_v3_05929
GCA_023910585.1_ASM2391058v1_genomic.fna	1855823	Macrococcus canis	specI_v3_05929
GCA_002313045.1_ASM231304v1_genomic.fna	no match	no match	no match
GCA_002742385.2_ASM274238v2_genomic.fna	no match	no match	no match
GCA_003259675.1_ASM325967v1_genomic.fna	no match	no match	no match
GCA_003259695.1_ASM325969v1_genomic.fna	no match	no match	no match
GCA_004117835.1_ASM411783v1_genomic.fna	no match	no match	no match
GCA_004358885.1_ASM435888v1_genomic.fna	no match	no match	no match
GCA_004359505.1_ASM435950v1_genomic.fna	no match	no match	no match
GCA_004359515.1_ASM435951v1_genomic.fna	no match	no match	no match
GCA_004359525.2_ASM435952v2_genomic.fna	no match	no match	no match
GCA_004359545.1_ASM435954v1_genomic.fna	no match	no match	no match
GCA_004359575.1_ASM435957v1_genomic.fna	no match	no match	no match
GCA_004359615.1_ASM435961v1_genomic.fna	no match	no match	no match
GCA_004359795.1_ASM435979v1_genomic.fna	no match	no match	no match
GCA_004359815.1_ASM435981v1_genomic.fna	no match	no match	no match
GCA_004359825.1_ASM435982v1_genomic.fna	no match	no match	no match
GCA_014529565.1_ASM1452956v1_genomic.fna	no match	no match	no match
GCA_014634985.1_ASM1463498v1_genomic.fna	no match	no match	no match
GCA_016865215.1_ASM1686521v1_genomic.fna	no match	no match	no match
GCA_019357575.1_ASM1935757v1_genomic.fna	no match	no match	no match
GCA_019357695.1_ASM1935769v1_genomic.fna	no match	no match	no match
GCA_020097015.1_ASM2009701v1_genomic.fna	no match	no match	no match
GCA_020097035.1_ASM2009703v1_genomic.fna	no match	no match	no match
GCA_020097055.1_ASM2009705v1_genomic.fna	no match	no match	no match
GCA_020097075.1_ASM2009707v1_genomic.fna	no match	no match	no match
GCA_020097095.1_ASM2009709v1_genomic.fna	no match	no match	no match
GCA_020097115.1_ASM2009711v1_genomic.fna	no match	no match	no match
GCA_020097135.1_ASM2009713v1_genomic.fna	no match	no match	no match
GCA_021366795.1_ASM2136679v1_genomic.fna	no match	no match	no match
GCA_022343705.1_ASM2234370v1_genomic.fna	no match	no match	no match
GCA_022343725.1_ASM2234372v1_genomic.fna	no match	no match	no match
GCA_022347105.1_ASM2234710v1_genomic.fna	no match	no match	no match
GCA_022808015.1_ASM2280801v1_genomic.fna	no match	no match	no match

## Sheet: S8
Supplementary Table S8. Main clusters (species) and subclusters delineated using PopCOGenT (Populations as Clusters Of Gene Transfer, latest version downloaded 31 August 2022)
Strain	Cluster_ID	Main_cluster	Sub_cluster	Clonal_complex
GCA_002834925.1_ASM283492v1_genomic	0	0	0	GCA_002834925.1_ASM283492v1_genomic
GCA_002834985.1_ASM283498v1_genomic	0	0	0	GCA_002834985.1_ASM283498v1_genomic,GCA_002834725.1_ASM283472v1_genomic,GCA_002834945.1_ASM283494v1_genomic
GCA_002834725.1_ASM283472v1_genomic	0	0	0	GCA_002834985.1_ASM283498v1_genomic,GCA_002834725.1_ASM283472v1_genomic,GCA_002834945.1_ASM283494v1_genomic
GCA_002834945.1_ASM283494v1_genomic	0	0	0	GCA_002834985.1_ASM283498v1_genomic,GCA_002834725.1_ASM283472v1_genomic,GCA_002834945.1_ASM283494v1_genomic
GCA_002835015.1_ASM283501v1_genomic	0	0	0	GCA_002835015.1_ASM283501v1_genomic,GCA_002834675.1_ASM283467v1_genomic,GCA_002835265.1_ASM283526v1_genomic
GCA_002834675.1_ASM283467v1_genomic	0	0	0	GCA_002835015.1_ASM283501v1_genomic,GCA_002834675.1_ASM283467v1_genomic,GCA_002835265.1_ASM283526v1_genomic
GCA_002835265.1_ASM283526v1_genomic	0	0	0	GCA_002835015.1_ASM283501v1_genomic,GCA_002834675.1_ASM283467v1_genomic,GCA_002835265.1_ASM283526v1_genomic
GCA_002835345.1_ASM283534v1_genomic	0	0	0	GCA_002835345.1_ASM283534v1_genomic,GCA_002835305.1_ASM283530v1_genomic
GCA_002835305.1_ASM283530v1_genomic	0	0	0	GCA_002835345.1_ASM283534v1_genomic,GCA_002835305.1_ASM283530v1_genomic
GCA_002834845.1_ASM283484v1_genomic	0	0	0	GCA_002834845.1_ASM283484v1_genomic
GCA_002835425.1_ASM283542v1_genomic	0	0	0	GCA_002835425.1_ASM283542v1_genomic
GCA_002834905.1_ASM283490v1_genomic	0	0	0	GCA_002834905.1_ASM283490v1_genomic
GCA_002834705.1_ASM283470v1_genomic	0	0	0	GCA_002834705.1_ASM283470v1_genomic,GCA_002834875.1_ASM283487v1_genomic,GCA_002834575.1_ASM283457v1_genomic,GCA_002835385.1_ASM283538v1_genomic
GCA_002834875.1_ASM283487v1_genomic	0	0	0	GCA_002834705.1_ASM283470v1_genomic,GCA_002834875.1_ASM283487v1_genomic,GCA_002834575.1_ASM283457v1_genomic,GCA_002835385.1_ASM283538v1_genomic
GCA_002834575.1_ASM283457v1_genomic	0	0	0	GCA_002834705.1_ASM283470v1_genomic,GCA_002834875.1_ASM283487v1_genomic,GCA_002834575.1_ASM283457v1_genomic,GCA_002835385.1_ASM283538v1_genomic
GCA_002835385.1_ASM283538v1_genomic	0	0	0	GCA_002834705.1_ASM283470v1_genomic,GCA_002834875.1_ASM283487v1_genomic,GCA_002834575.1_ASM283457v1_genomic,GCA_002835385.1_ASM283538v1_genomic
GCA_002835045.1_ASM283504v1_genomic	0	0	0	GCA_002835045.1_ASM283504v1_genomic,GCA_002834765.1_ASM283476v1_genomic
GCA_002834765.1_ASM283476v1_genomic	0	0	0	GCA_002835045.1_ASM283504v1_genomic,GCA_002834765.1_ASM283476v1_genomic
GCA_002119825.1_ASM211982v1_genomic	0	0	0	GCA_002119825.1_ASM211982v1_genomic
GCA_002834955.1_ASM283495v1_genomic	0	0	0	GCA_002834955.1_ASM283495v1_genomic
GCA_002834825.1_ASM283482v1_genomic	0	0	0	GCA_002834825.1_ASM283482v1_genomic,GCA_002834855.1_ASM283485v1_genomic
GCA_002834855.1_ASM283485v1_genomic	0	0	0	GCA_002834825.1_ASM283482v1_genomic,GCA_002834855.1_ASM283485v1_genomic
GCA_019357515.1_ASM1935751v1_genomic	0	0	0	GCA_019357515.1_ASM1935751v1_genomic,GCA_002834665.1_ASM283466v1_genomic,GCA_002835405.1_ASM283540v1_genomic
GCA_002834665.1_ASM283466v1_genomic	0	0	0	GCA_019357515.1_ASM1935751v1_genomic,GCA_002834665.1_ASM283466v1_genomic,GCA_002835405.1_ASM283540v1_genomic
GCA_002835405.1_ASM283540v1_genomic	0	0	0	GCA_019357515.1_ASM1935751v1_genomic,GCA_002834665.1_ASM283466v1_genomic,GCA_002835405.1_ASM283540v1_genomic
GCA_002835005.1_ASM283500v1_genomic	0	0	0	GCA_002835005.1_ASM283500v1_genomic,GCA_002834635.1_ASM283463v1_genomic
GCA_002834635.1_ASM283463v1_genomic	0	0	0	GCA_002835005.1_ASM283500v1_genomic,GCA_002834635.1_ASM283463v1_genomic
GCA_002834595.1_ASM283459v1_genomic	0	0	0	GCA_002834595.1_ASM283459v1_genomic,GCA_002835285.1_ASM283528v1_genomic
GCA_002835285.1_ASM283528v1_genomic	0	0	0	GCA_002834595.1_ASM283459v1_genomic,GCA_002835285.1_ASM283528v1_genomic
GCA_004359735.1_ASM435973v1_genomic	0	0	0	GCA_004359735.1_ASM435973v1_genomic,GCA_902109475.1_40677_C02_genomic
GCA_902109475.1_40677_C02_genomic	0	0	0	GCA_004359735.1_ASM435973v1_genomic,GCA_902109475.1_40677_C02_genomic
GCA_002834745.1_ASM283474v1_genomic	0	0	0	GCA_002834745.1_ASM283474v1_genomic
GCA_002834755.1_ASM283475v1_genomic	0	0	0	GCA_002834755.1_ASM283475v1_genomic,GCA_002835365.1_ASM283536v1_genomic
GCA_002835365.1_ASM283536v1_genomic	0	0	0	GCA_002834755.1_ASM283475v1_genomic,GCA_002835365.1_ASM283536v1_genomic
GCA_900453015.1_52488_C09_genomic	0	0	0	GCA_900453015.1_52488_C09_genomic
GCA_000010585.1_ASM1058v1_genomic	0	0	0	GCA_000010585.1_ASM1058v1_genomic
GCA_004359725.1_ASM435972v1_genomic	0	0	0	GCA_004359725.1_ASM435972v1_genomic
GCA_016127075.1_ASM1612707v1_genomic	0.1	0	1	GCA_016127075.1_ASM1612707v1_genomic
GCA_004359715.1_ASM435971v1_genomic	0.1	0	1	GCA_004359715.1_ASM435971v1_genomic
GCA_002834615.1_ASM283461v1_genomic	0.1	0	1	GCA_002834615.1_ASM283461v1_genomic
GCA_004359695.1_ASM435969v1_genomic	0.1	0	1	GCA_004359695.1_ASM435969v1_genomic,GCA_002835295.1_ASM283529v1_genomic,GCA_002834805.1_ASM283480v1_genomic
GCA_002835295.1_ASM283529v1_genomic	0.1	0	1	GCA_004359695.1_ASM435969v1_genomic,GCA_002835295.1_ASM283529v1_genomic,GCA_002834805.1_ASM283480v1_genomic
GCA_002834805.1_ASM283480v1_genomic	0.1	0	1	GCA_004359695.1_ASM435969v1_genomic,GCA_002835295.1_ASM283529v1_genomic,GCA_002834805.1_ASM283480v1_genomic
GCA_003259685.1_ASM325968v1_genomic	0.1	0	1	GCA_003259685.1_ASM325968v1_genomic,GCA_003517485.1_ASM351748v1_genomic,GCA_016028795.1_ASM1602879v1_genomic,GCA_002902665.1_ASM290266v1_genomic
GCA_003517485.1_ASM351748v1_genomic	0.1	0	1	GCA_003259685.1_ASM325968v1_genomic,GCA_003517485.1_ASM351748v1_genomic,GCA_016028795.1_ASM1602879v1_genomic,GCA_002902665.1_ASM290266v1_genomic
GCA_016028795.1_ASM1602879v1_genomic	0.1	0	1	GCA_003259685.1_ASM325968v1_genomic,GCA_003517485.1_ASM351748v1_genomic,GCA_016028795.1_ASM1602879v1_genomic,GCA_002902665.1_ASM290266v1_genomic
GCA_002902665.1_ASM290266v1_genomic	0.1	0	1	GCA_003259685.1_ASM325968v1_genomic,GCA_003517485.1_ASM351748v1_genomic,GCA_016028795.1_ASM1602879v1_genomic,GCA_002902665.1_ASM290266v1_genomic
GCA_002297525.1_ASM229752v1_genomic	0.2	0	2	GCA_002297525.1_ASM229752v1_genomic
GCA_002742395.2_ASM274239v2_genomic	0.2	0	2	GCA_002742395.2_ASM274239v2_genomic
GCA_003627575.1_ASM362757v1_genomic	0.2	0	2	GCA_003627575.1_ASM362757v1_genomic,GCA_018107745.1_ASM1810774v1_genomic
GCA_018107745.1_ASM1810774v1_genomic	0.2	0	2	GCA_003627575.1_ASM362757v1_genomic,GCA_018107745.1_ASM1810774v1_genomic
FOO_2015_AF_FreeState_Cattle-ProcessedMeat-Patties-RetailOutlet_S135	0.3	0	3	FOO_2015_AF_FreeState_Cattle-ProcessedMeat-Patties-RetailOutlet_S135
FOO_2015_AF_Gauteng_Cattle-RTE-Biltong-RetailOutlet_S120	0.3	0	3	FOO_2015_AF_Gauteng_Cattle-RTE-Biltong-RetailOutlet_S120
GCA_007673225.1_ASM767322v1_genomic	0.3	0	3	GCA_007673225.1_ASM767322v1_genomic
ANI_1991_AF_Gauteng_Cattle-Milk-Mastitis-Farm_S99	0.3	0	3	ANI_1991_AF_Gauteng_Cattle-Milk-Mastitis-Farm_S99
ANI_1992_AF_Gauteng_Cattle-Milk-Mastitis-Farm_S125	0.3	0	3	ANI_1992_AF_Gauteng_Cattle-Milk-Mastitis-Farm_S125
GCA_019357555.1_ASM1935755v1_genomic	0.4	0	4	GCA_019357555.1_ASM1935755v1_genomic
FOO_2015_AF_Gauteng_Cattle-ProcessedMeat-Mince-Butchery_S139	0.4	0	4	FOO_2015_AF_Gauteng_Cattle-ProcessedMeat-Mince-Butchery_S139
GCA_019378895.1_ASM1937889v1_genomic	1	1	0	GCA_019378895.1_ASM1937889v1_genomic,GCA_019788685.1_ASM1978868v1_genomic,GCA_019357535.1_ASM1935753v1_genomic
GCA_019788685.1_ASM1978868v1_genomic	1	1	0	GCA_019378895.1_ASM1937889v1_genomic,GCA_019788685.1_ASM1978868v1_genomic,GCA_019357535.1_ASM1935753v1_genomic
GCA_019357535.1_ASM1935753v1_genomic	1	1	0	GCA_019378895.1_ASM1937889v1_genomic,GCA_019788685.1_ASM1978868v1_genomic,GCA_019357535.1_ASM1935753v1_genomic
FOO_2015_AF_Limpopo_Cattle-RTE-Biltong-RetailOutlet_S115	1	1	0	FOO_2015_AF_Limpopo_Cattle-RTE-Biltong-RetailOutlet_S115
GCA_020097015.1_ASM2009701v1_genomic	2	2	0	GCA_020097015.1_ASM2009701v1_genomic
GCA_020097035.1_ASM2009703v1_genomic	2	2	0	GCA_020097035.1_ASM2009703v1_genomic
GCA_020097075.1_ASM2009707v1_genomic	2	2	0	GCA_020097075.1_ASM2009707v1_genomic,GCA_020097115.1_ASM2009711v1_genomic,GCA_020097095.1_ASM2009709v1_genomic
GCA_020097115.1_ASM2009711v1_genomic	2	2	0	GCA_020097075.1_ASM2009707v1_genomic,GCA_020097115.1_ASM2009711v1_genomic,GCA_020097095.1_ASM2009709v1_genomic
GCA_020097095.1_ASM2009709v1_genomic	2	2	0	GCA_020097075.1_ASM2009707v1_genomic,GCA_020097115.1_ASM2009711v1_genomic,GCA_020097095.1_ASM2009709v1_genomic
GCA_020097135.1_ASM2009713v1_genomic	2.1	2	1	GCA_020097135.1_ASM2009713v1_genomic
GCA_020097055.1_ASM2009705v1_genomic	2.1	2	1	GCA_020097055.1_ASM2009705v1_genomic
GCA_021650955.1_ASM2165095v1_genomic	3	3	0	GCA_021650955.1_ASM2165095v1_genomic
GCA_002119805.1_ASM211980v1_genomic	3	3	0	GCA_002119805.1_ASM211980v1_genomic
GCA_019357695.1_ASM1935769v1_genomic	4	4	0	GCA_019357695.1_ASM1935769v1_genomic
GCA_016865215.1_ASM1686521v1_genomic	4	4	0	GCA_016865215.1_ASM1686521v1_genomic
GCA_019357575.1_ASM1935757v1_genomic	4	4	0	GCA_019357575.1_ASM1935757v1_genomic
GCA_004358885.1_ASM435888v1_genomic	4	4	0	GCA_004358885.1_ASM435888v1_genomic
GCA_002313045.1_ASM231304v1_genomic	4	4	0	GCA_002313045.1_ASM231304v1_genomic
GCA_014529565.1_ASM1452956v1_genomic	4	4	0	GCA_014529565.1_ASM1452956v1_genomic
GCA_003259675.1_ASM325967v1_genomic	4	4	0	GCA_003259675.1_ASM325967v1_genomic
GCA_004359825.1_ASM435982v1_genomic	5	5	0	GCA_004359825.1_ASM435982v1_genomic
GCA_004359795.1_ASM435979v1_genomic	5	5	0	GCA_004359795.1_ASM435979v1_genomic
GCA_004359815.1_ASM435981v1_genomic	5	5	0	GCA_004359815.1_ASM435981v1_genomic
GCA_002742385.2_ASM274238v2_genomic	5	5	0	GCA_002742385.2_ASM274238v2_genomic
GCA_022347105.1_ASM2234710v1_genomic	6	6	0	GCA_022347105.1_ASM2234710v1_genomic
GCA_003259695.1_ASM325969v1_genomic	6	6	0	GCA_003259695.1_ASM325969v1_genomic
GCA_004359875.1_ASM435987v1_genomic	7	7	0	GCA_004359875.1_ASM435987v1_genomic
GCA_004359605.1_ASM435960v1_genomic	7	7	0	GCA_004359605.1_ASM435960v1_genomic
GCA_004359835.1_ASM435983v1_genomic	7	7	0	GCA_004359835.1_ASM435983v1_genomic
GCA_004359635.1_ASM435963v1_genomic	7	7	0	GCA_004359635.1_ASM435963v1_genomic
GCA_004359805.1_ASM435980v1_genomic	7	7	0	GCA_004359805.1_ASM435980v1_genomic
GCA_004359625.1_ASM435962v1_genomic	7	7	0	GCA_004359625.1_ASM435962v1_genomic
GCA_004359705.1_ASM435970v1_genomic	7	7	0	GCA_004359705.1_ASM435970v1_genomic
GCA_022343705.1_ASM2234370v1_genomic	8	8	0	GCA_022343705.1_ASM2234370v1_genomic
GCA_022343725.1_ASM2234372v1_genomic	8	8	0	GCA_022343725.1_ASM2234372v1_genomic
GCA_004359615.1_ASM435961v1_genomic	8	8	0	GCA_004359615.1_ASM435961v1_genomic
GCA_011065325.1_ASM1106532v1_genomic	9	9	0	GCA_011065325.1_ASM1106532v1_genomic
GCA_005706215.1_ASM570621v1_genomic	9	9	0	GCA_005706215.1_ASM570621v1_genomic
GCA_014524485.1_ASM1452448v1_genomic	9	9	0	GCA_014524485.1_ASM1452448v1_genomic
GCA_023910585.1_ASM2391058v1_genomic	9	9	0	GCA_023910585.1_ASM2391058v1_genomic
GCA_017893605.1_ASM1789360v1_genomic	9	9	0	GCA_017893605.1_ASM1789360v1_genomic
GCA_018278985.1_ASM1827898v1_genomic	9	9	0	GCA_018278985.1_ASM1827898v1_genomic
GCA_011064785.1_ASM1106478v1_genomic	9	9	0	GCA_011064785.1_ASM1106478v1_genomic
GCA_004359505.1_ASM435950v1_genomic	10	10	0	GCA_004359505.1_ASM435950v1_genomic,GCA_014634985.1_ASM1463498v1_genomic
GCA_014634985.1_ASM1463498v1_genomic	10	10	0	GCA_004359505.1_ASM435950v1_genomic,GCA_014634985.1_ASM1463498v1_genomic
GCA_004359515.1_ASM435951v1_genomic	11	11	0	GCA_004359515.1_ASM435951v1_genomic
GCA_021366795.1_ASM2136679v1_genomic	12	12	0	GCA_021366795.1_ASM2136679v1_genomic
GCA_004359545.1_ASM435954v1_genomic	13	13	0	GCA_004359545.1_ASM435954v1_genomic
GCA_022808015.1_ASM2280801v1_genomic	14	14	0	GCA_022808015.1_ASM2280801v1_genomic
GCA_004359525.2_ASM435952v2_genomic	15	15	0	GCA_004359525.2_ASM435952v2_genomic
GCA_004359575.1_ASM435957v1_genomic	16	16	0	GCA_004359575.1_ASM435957v1_genomic
GCA_004117835.1_ASM411783v1_genomic	17	17	0	GCA_004117835.1_ASM411783v1_genomic

## Sheet: S9
Supplementary Table S9. Flexible genes identified within the subclusters of PopCOGenT Main Cluster 0 (PopCOGenT P < 0.05)
PopCOGenT Results									eggNOG-mapper Results																					Overlapping DIAMOND Hits (40% amino acid identity and 50% coverage)
orf_id	orf_contig	orf_seq	orf_start	orf_end	orf_strand	orf_ortho_cluster	strain	Population	#query	seed_ortholog	evalue	score	eggNOG_OGs	max_annot_lvl	COG_category	Description	Preferred_name	GOs	EC	KEGG_ko	KEGG_Pathway	KEGG_Module	KEGG_Reaction	KEGG_rclass	BRITE	KEGG_TC	CAZy	BiGG_Reaction	PFAMs	VFDB_40p_50q
GCA_019357555_1_ASM1935755v1_genomic_0_1608	GCA_019357555_1_ASM1935755v1_genomic_0	ATGAACCCTCTTGTACCAGAAGAAATTGTAACACCTAAAGAGGAGACTGCAGAGCAAGTAACACCGTCTGTTGATCAGAGGTTTCTTGTATTTACTCCTGAACCTGCTCTGGGTGTGAGCATTATTGGACAAAAGAAAGACCTTATTATCAATACAGATTCTGTCGCTAAGGATAATGAGGTTAAAGCGCTACCTTTAACAGGTGAAAATTAA	1576442	1576654	-1	FOO_2015_AF_Gauteng_Cattle_ProcessedMeat_Mince_Butchery_S139_0_21	GCA_019357555.1_ASM1935755v1_genomic	0.4	No eggnog annotation	No eggnog annotation	No eggnog annotation	No eggnog annotation	No eggnog annotation	No eggnog annotation	No eggnog annotation	No eggnog annotation	No eggnog annotation	No eggnog annotation	No eggnog annotation	No eggnog annotation	No eggnog annotation	No eggnog annotation	No eggnog annotation	No eggnog annotation	No eggnog annotation	No eggnog annotation	No eggnog annotation	No eggnog annotation	No eggnog annotation	No VFDB hits
FOO_2015_AF_Gauteng_Cattle_ProcessedMeat_Mince_Butchery_S139_0_21	FOO_2015_AF_Gauteng_Cattle_ProcessedMeat_Mince_Butchery_S139_0	ATGAACCCTCTTGTACCAGAAGAAATTGTAACACCTAAAGAGGAGACTGCAGAGCAAGTAACACCGTCTGTTGATCAGAGGTTTCTTGTATTTACTCCTGAACCTGCTCTGGGTGTGAGCATTATTGGACAAAAGAAAGACCTTATTATCAATACAGATTCTGTCGCTAAGGATAATGAGGTTAAAGCGCTACCTTTAACAGGTGAAAATTAA	15653	15865	1	FOO_2015_AF_Gauteng_Cattle_ProcessedMeat_Mince_Butchery_S139_0_21	FOO_2015_AF_Gauteng_Cattle-ProcessedMeat-Mince-Butchery_S139	0.4	No eggnog annotation	No eggnog annotation	No eggnog annotation	No eggnog annotation	No eggnog annotation	No eggnog annotation	No eggnog annotation	No eggnog annotation	No eggnog annotation	No eggnog annotation	No eggnog annotation	No eggnog annotation	No eggnog annotation	No eggnog annotation	No eggnog annotation	No eggnog annotation	No eggnog annotation	No eggnog annotation	No eggnog annotation	No eggnog annotation	No eggnog annotation	No VFDB hits
GCA_019357555_1_ASM1935755v1_genomic_0_1436	GCA_019357555_1_ASM1935755v1_genomic_0	ATGAATTTTAAATTAAAGATGCCGCATACATATTTACTATTGCTTATAATTGTCTGTCTCGCAGCTTTCATGACATATATCTTACCTGCTGGAGAATTTCTGCAATATGGGTTTTGA	1400273	1400389	-1	FOO_2015_AF_Gauteng_Cattle_ProcessedMeat_Mince_Butchery_S139_0_244	GCA_019357555.1_ASM1935755v1_genomic	0.4	No eggnog annotation	No eggnog annotation	No eggnog annotation	No eggnog annotation	No eggnog annotation	No eggnog annotation	No eggnog annotation	No eggnog annotation	No eggnog annotation	No eggnog annotation	No eggnog annotation	No eggnog annotation	No eggnog annotation	No eggnog annotation	No eggnog annotation	No eggnog annotation	No eggnog annotation	No eggnog annotation	No eggnog annotation	No eggnog annotation	No eggnog annotation	No VFDB hits
FOO_2015_AF_Gauteng_Cattle_ProcessedMeat_Mince_Butchery_S139_0_244	FOO_2015_AF_Gauteng_Cattle_ProcessedMeat_Mince_Butchery_S139_0	ATGAATTTTAAATTAAAGATGCCGCATACATATTTACTATTGCTTATAATTGTCTGTCTCGCAGCTTTCATGACATATATCTTACCTGCTGGAGAATTTCTGCAATATGGGTTTTGA	224619	224735	1	FOO_2015_AF_Gauteng_Cattle_ProcessedMeat_Mince_Butchery_S139_0_244	FOO_2015_AF_Gauteng_Cattle-ProcessedMeat-Mince-Butchery_S139	0.4	No eggnog annotation	No eggnog annotation	No eggnog annotation	No eggnog annotation	No eggnog annotation	No eggnog annotation	No eggnog annotation	No eggnog annotation	No eggnog annotation	No eggnog annotation	No eggnog annotation	No eggnog annotation	No eggnog annotation	No eggnog annotation	No eggnog annotation	No eggnog annotation	No eggnog annotation	No eggnog annotation	No eggnog annotation	No eggnog annotation	No eggnog annotation	No VFDB hits
GCA_019357555_1_ASM1935755v1_genomic_0_1586	GCA_019357555_1_ASM1935755v1_genomic_0	ATGTTTTTAATTAAAGACTTTAAAGGATTCACAACATATGAAAAGCTATTTTTCGGTCTTTTTATGCTCGTTCAAGTTGCAATACTGAAGTGCACCCCTAAAGTTGAACCTTAA	1556583	1556696	-1	FOO_2015_AF_Gauteng_Cattle_ProcessedMeat_Mince_Butchery_S139_0_43	GCA_019357555.1_ASM1935755v1_genomic	0.4	No eggnog annotation	No eggnog annotation	No eggnog annotation	No eggnog annotation	No eggnog annotation	No eggnog annotation	No eggnog annotation	No eggnog annotation	No eggnog annotation	No eggnog annotation	No eggnog annotation	No eggnog annotation	No eggnog annotation	No eggnog annotation	No eggnog annotation	No eggnog annotation	No eggnog annotation	No eggnog annotation	No eggnog annotation	No eggnog annotation	No eggnog annotation	No VFDB hits
FOO_2015_AF_Gauteng_Cattle_ProcessedMeat_Mince_Butchery_S139_0_43	FOO_2015_AF_Gauteng_Cattle_ProcessedMeat_Mince_Butchery_S139_0	ATGTTTTTAATTAAAGACTTTAAAGGATTCACAACATATGAAAAGCTATTTTTCGGTCTTTTTATGCTCGTTCAAGTTGCAATACTGAAGTGCACCCCTAAAGTTGAACCTTAA	35604	35717	1	FOO_2015_AF_Gauteng_Cattle_ProcessedMeat_Mince_Butchery_S139_0_43	FOO_2015_AF_Gauteng_Cattle-ProcessedMeat-Mince-Butchery_S139	0.4	No eggnog annotation	No eggnog annotation	No eggnog annotation	No eggnog annotation	No eggnog annotation	No eggnog annotation	No eggnog annotation	No eggnog annotation	No eggnog annotation	No eggnog annotation	No eggnog annotation	No eggnog annotation	No eggnog annotation	No eggnog annotation	No eggnog annotation	No eggnog annotation	No eggnog annotation	No eggnog annotation	No eggnog annotation	No eggnog annotation	No eggnog annotation	No VFDB hits
GCA_019357555_1_ASM1935755v1_genomic_0_64	GCA_019357555_1_ASM1935755v1_genomic_0	ATGACAAATTCATTCCATTTTGAAACCATTCAAGTTCACGTCGGCGATGCTAAATCACTAGTAATAAACCCTGCAAGTACCACGCATGCACAATTGACTGACAGCGAGCAACTTGAAGCTGGTGTCCGACCAGAAACCATCCATTTATCTATCGGGATTGAGCATATTGATGATACTATAGCTGATTTAGAGAAAGGACTCTCTGCAATATAA	64008	64220	-1	FOO_2015_AF_Gauteng_Cattle_ProcessedMeat_Mince_Butchery_S139_2_88	GCA_019357555.1_ASM1935755v1_genomic	0.4	GCA_019357555_1_ASM1935755v1_genomic_0_64	674977.VMC_07500	8.3e-18	80.9	COG2873@1|root,COG2873@2|Bacteria,1NQME@1224|Proteobacteria,1T1GA@1236|Gammaproteobacteria,1XUCM@135623|Vibrionales	135623|Vibrionales	E	COG2873 O-acetylhomoserine sulfhydrylase	metY	-	2.5.1.49	ko:K01740	ko00270,ko01100,map00270,map01100	-	R01287,R04859	RC00020,RC02821,RC02848	ko00000,ko00001,ko01000	-	-	-	Cys_Met_Meta_PP	No VFDB hits
FOO_2015_AF_Gauteng_Cattle_ProcessedMeat_Mince_Butchery_S139_2_88	FOO_2015_AF_Gauteng_Cattle_ProcessedMeat_Mince_Butchery_S139_2	ATGACAAATTCATTCCATTTTGAAACCATTCAAGTTCACGTCGGCGATGCTAAATCACTAGTAATAAACCCTGCAAGTACCACGCATGCACAATTGACTGACAGCGAGCAACTTGAAGCTGGTGTCCGACCAGAAACCATCCATTTATCTATCGGGATTGAGCATATTGATGATACTATAGCTGATTTAGAGAAAGGACTCTCTGCAATATAA	85953	86165	-1	FOO_2015_AF_Gauteng_Cattle_ProcessedMeat_Mince_Butchery_S139_2_88	FOO_2015_AF_Gauteng_Cattle-ProcessedMeat-Mince-Butchery_S139	0.4	FOO_2015_AF_Gauteng_Cattle_ProcessedMeat_Mince_Butchery_S139_2_88	674977.VMC_07500	8.3e-18	80.9	COG2873@1|root,COG2873@2|Bacteria,1NQME@1224|Proteobacteria,1T1GA@1236|Gammaproteobacteria,1XUCM@135623|Vibrionales	135623|Vibrionales	E	COG2873 O-acetylhomoserine sulfhydrylase	metY	-	2.5.1.49	ko:K01740	ko00270,ko01100,map00270,map01100	-	R01287,R04859	RC00020,RC02821,RC02848	ko00000,ko00001,ko01000	-	-	-	Cys_Met_Meta_PP	No VFDB hits
GCA_019357555_1_ASM1935755v1_genomic_0_1836	GCA_019357555_1_ASM1935755v1_genomic_0	ATGAAAAAGTCAAAAGTTATTTCTAGTACTATCTTAGCTTCAACAATTTTCTTTAGTTCTAGTAGTGTATTTGCATTAGAAAATGAGGTTGTTATTGATAATGATGAATCAAATGTTGAATTAGTTGGTAATGAAGAAAACGTGACTTTCAATCCTGAAGAAGTACAAACTTCAAGCATTGTTAACAAAAATCAGCCTCAAAGAGCCATTAATATGAACTCAATTGTTACTTATAAAAAGAATGTCACAACTTCTTATAGCTGGTCTTCTTATAGAAGAGTTTCTGATGATATGAAAGTAGGATCAAAAGGTGGTAGTATAAGTGTTACAAAACAAACAACATTTGGTACAACAGTCACAGGGTCAATTAAAGATTTAGGTATTTCTGCAAATATTACA…	1795881	1796471	-1	FOO_2015_AF_Gauteng_Cattle_ProcessedMeat_Mince_Butchery_S139_23_7	GCA_019357555.1_ASM1935755v1_genomic	0.4	GCA_019357555_1_ASM1935755v1_genomic_0_1836	1285586.H131_05898	2.67e-35	129	297EK@1|root,2ZUN1@2|Bacteria,1W1QI@1239|Firmicutes	1239|Firmicutes	-	-	-	-	-	-	-	-	-	-	-	-	-	-	-	No VFDB hits
FOO_2015_AF_Gauteng_Cattle_ProcessedMeat_Mince_Butchery_S139_23_7	FOO_2015_AF_Gauteng_Cattle_ProcessedMeat_Mince_Butchery_S139_23	ATGAAAAAGTCAAAAGTTATTTCTAGTACTATCTTAGCTTCAACAATTTTCTTTAGTTCTAGTAGTGTATTTGCATTAGAAAATGAGGTTGTTATTGATAATGATGAATCAAATGTTGAATTAGTTGGTAATGAAGAAAACGTGACTTTCAATCCTGAAGAAGTACAAACTTCAAGCATTGTTAACAAAAATCAGCCTCAAAGAGCCATTAATATGAACTCAATTGTTACTTATAAAAAGAATGTCACAACTTCTTATAGCTGGTCTTCTTATAGAAGAGTTTCTGATGATATGAAAGTAGGATCAAAAGGTGGTAGTATAAGTGTTACAAAACAAACAACATTTGGTACAACAGTCACAGGGTCAATTAAAGATTTAGGTATTTCTGCAAATATTACA…	6909	7499	1	FOO_2015_AF_Gauteng_Cattle_ProcessedMeat_Mince_Butchery_S139_23_7	FOO_2015_AF_Gauteng_Cattle-ProcessedMeat-Mince-Butchery_S139	0.4	FOO_2015_AF_Gauteng_Cattle_ProcessedMeat_Mince_Butchery_S139_23_7	1285586.H131_05898	2.67e-35	129	297EK@1|root,2ZUN1@2|Bacteria,1W1QI@1239|Firmicutes	1239|Firmicutes	-	-	-	-	-	-	-	-	-	-	-	-	-	-	-	No VFDB hits
GCA_019357555_1_ASM1935755v1_genomic_0_1828	GCA_019357555_1_ASM1935755v1_genomic_0	TTGACTGACACAATTAATAAAGTTGTCAAGCAAGATGTCAATCAGATTGATGAGATTAACAAGCAACTTTATGAGTTGATAAAAGAAAATGATAGGCTGATAGAAGATAATAAGACACTGAATAATAAAGTTATTTCTCTAAATGCTGAAATAAATTCATTAACTAATCAATCTGAAGTCATTCAACTGTTGAAATCTCAAATTGAAGATTTAAAAGAAGATAAAAACAATCTGACAAGATTACTAGATCAACAACAAAGATTGTCTATTGATAGTAACAATAGAATTAAACATTTAGAAAATAAACTTGTTGAAAGTGAAGATATTAAAGAAAGTCATTCAGATGTAACAAATCATGTTCATGCTGAAAGAGAAGATAGAAGCAACAAACAATCTTCA…	1788001	1788426	1	FOO_2015_AF_Gauteng_Cattle_ProcessedMeat_Mince_Butchery_S139_23_8	GCA_019357555.1_ASM1935755v1_genomic	0.4	No eggnog annotation	No eggnog annotation	No eggnog annotation	No eggnog annotation	No eggnog annotation	No eggnog annotation	No eggnog annotation	No eggnog annotation	No eggnog annotation	No eggnog annotation	No eggnog annotation	No eggnog annotation	No eggnog annotation	No eggnog annotation	No eggnog annotation	No eggnog annotation	No eggnog annotation	No eggnog annotation	No eggnog annotation	No eggnog annotation	No eggnog annotation	No VFDB hits
FOO_2015_AF_Gauteng_Cattle_ProcessedMeat_Mince_Butchery_S139_23_8	FOO_2015_AF_Gauteng_Cattle_ProcessedMeat_Mince_Butchery_S139_23	TTGACTGACACAATTAATAAAGTTGTCAAGCAAGATGTCAATCAGATTGATGAGATTAACAAGCAACTTTATGAGTTGATAAAAGAAAATGATAGGCTGATAGAAGATAATAAGACACTGAATAATAAAGTTATTTCTCTAAATGCTGAAATAAATTCATTAACTAATCAATCTGAAGTCATTCAACTGTTGAAATCTCAAATTGAAGATTTAAAAGAAGATAAAAACAATCTGACAAGATTACTAGATCAACAACAAAGATTGTCTATTGATAGTAACAATAGAATTAAACATTTAGAAAATAAACTTGTTGAAAGTGAAGATATTAAAGAAAGTCATTCAGATGTAACAAATCATGTTCATGCTGAAAGAGAAGATAGAAGCAACAAACAATCTTCA…	7538	7963	-1	FOO_2015_AF_Gauteng_Cattle_ProcessedMeat_Mince_Butchery_S139_23_8	FOO_2015_AF_Gauteng_Cattle-ProcessedMeat-Mince-Butchery_S139	0.4	No eggnog annotation	No eggnog annotation	No eggnog annotation	No eggnog annotation	No eggnog annotation	No eggnog annotation	No eggnog annotation	No eggnog annotation	No eggnog annotation	No eggnog annotation	No eggnog annotation	No eggnog annotation	No eggnog annotation	No eggnog annotation	No eggnog annotation	No eggnog annotation	No eggnog annotation	No eggnog annotation	No eggnog annotation	No eggnog annotation	No eggnog annotation	No VFDB hits
GCA_019357555_1_ASM1935755v1_genomic_0_1827	GCA_019357555_1_ASM1935755v1_genomic_0	GTGACATTCAAGTACGGCGAACAGACGATTCTTGACAATCTATCGTTTTCAATTCAGCGCGGGGAACATATCGCACTTGTCGGACCGAGTGGTGGGGGCAAGACGACCATCTGTTCATTGCTGCCGAGGTTCTATGATCCATCGCACGGCGAGATTACTTTGAATGGACAGAATATAAAGGACTATACGTTAGCATCTATGCATAAACAGATTGGTATCGTGCAGCAAGACGTATTTCTCTTTAGCGGTACATTAAAAGAGAATATCGCGTATGGGAATTTGGAAGCGACAGATGAGGAGATTATATGGGCAGTAGAACAAGCCCGGCTGAGAGCGTTTGTTGACACGCTGCCAGAGGGTATCAACACGATTGTAGGAGAACGTGGTACGAAGTTATCA…	1786986	1787696	-1	FOO_2015_AF_Gauteng_Cattle_ProcessedMeat_Mince_Butchery_S139_23_9	GCA_019357555.1_ASM1935755v1_genomic	0.4	GCA_019357555_1_ASM1935755v1_genomic_0_1827	458233.MCCL_1689	7.73e-157	454	COG1132@1|root,COG1132@2|Bacteria,1TP0B@1239|Firmicutes,4HA3S@91061|Bacilli,4GYJN@90964|Staphylococcaceae	91061|Bacilli	V	ABC transporter transmembrane region	ywjA	GO:0000166,GO:0003674,GO:0003824,GO:0005215,GO:0005488,GO:0005524,GO:0005575,GO:0005623,GO:0005886,GO:0006810,GO:0008144,GO:0008150,GO:0015399,GO:0015405,GO:0016020,GO:0016021,GO:0016462,GO:0016787,GO:0016817,GO:0016818,GO:0016887,GO:0017076,GO:0017111,GO:0022804,GO:0022857,GO:0030554,GO:0031224,GO:0032553,GO:0032555,GO:0032559,GO:0035639,GO:0036094,GO:0042623,GO:0042626,GO:0043167,GO:0043168,GO:…	-	ko:K06147	-	-	-	-	ko00000,ko02000	3.A.1.106,3.A.1.109,3.A.1.21	-	-	ABC_membrane,ABC_tran	No VFDB hits
FOO_2015_AF_Gauteng_Cattle_ProcessedMeat_Mince_Butchery_S139_23_9	FOO_2015_AF_Gauteng_Cattle_ProcessedMeat_Mince_Butchery_S139_23	GTGACATTCAAGTACGGCGAACAGACGATTCTTGACAATCTATCGTTTTCAATTCAGCGCGGGGAACATATCGCACTTGTCGGACCGAGTGGTGGGGGCAAGACGACCATCTGTTCATTGCTGCCGAGGTTCTATGATCCATCGCACGGCGAGATTACTTTGAATGGACAGAATATAAAGGACTATACGTTAGCATCTATGCATAAACAGATTGGTATCGTGCAGCAAGACGTATTTCTCTTTAGCGGTACATTAAAAGAGAATATCGCGTATGGGAATTTGGAAGCGACAGATGAGGAGATTATATGGGCAGTAGAACAAGCCCGGCTGAGAGCGTTTGTTGACACGCTGCCAGAGGGTATCAACACGATTGTAGGAGAACGTGGTACGAAGTTATCA…	8268	8978	1	FOO_2015_AF_Gauteng_Cattle_ProcessedMeat_Mince_Butchery_S139_23_9	FOO_2015_AF_Gauteng_Cattle-ProcessedMeat-Mince-Butchery_S139	0.4	FOO_2015_AF_Gauteng_Cattle_ProcessedMeat_Mince_Butchery_S139_23_9	458233.MCCL_1689	7.73e-157	454	COG1132@1|root,COG1132@2|Bacteria,1TP0B@1239|Firmicutes,4HA3S@91061|Bacilli,4GYJN@90964|Staphylococcaceae	91061|Bacilli	V	ABC transporter transmembrane region	ywjA	GO:0000166,GO:0003674,GO:0003824,GO:0005215,GO:0005488,GO:0005524,GO:0005575,GO:0005623,GO:0005886,GO:0006810,GO:0008144,GO:0008150,GO:0015399,GO:0015405,GO:0016020,GO:0016021,GO:0016462,GO:0016787,GO:0016817,GO:0016818,GO:0016887,GO:0017076,GO:0017111,GO:0022804,GO:0022857,GO:0030554,GO:0031224,GO:0032553,GO:0032555,GO:0032559,GO:0035639,GO:0036094,GO:0042623,GO:0042626,GO:0043167,GO:0043168,GO:…	-	ko:K06147	-	-	-	-	ko00000,ko02000	3.A.1.106,3.A.1.109,3.A.1.21	-	-	ABC_membrane,ABC_tran	No VFDB hits
GCA_019357555_1_ASM1935755v1_genomic_2_3	GCA_019357555_1_ASM1935755v1_genomic_2	ATGGATGATGAATTAAAATATAAAGAGTTTTTATTTAATGTATGTAAGGTGGATGGGATAAACTTAAGAAAAATAAAATATACTGAAAAACATAATATAATAATTATTGGTATGAAAAATCATCAAAAAGATGGTGTAGATATAGAATGCTTTAAATTTATAAACTGTGTTATTAAAACACTTGCTCCTAATGGTATTAAGTTTAAGCCACAACTATATTTTATACCTAAAAAGGATAATGATGTTTTAAGCAGGGTTGAGTTACATATCGAAGAAAGTCAGATAAAGAAAATGAATAAAATATTAAATGATTATAAATAG	2548	2868	1	FOO_2015_AF_Gauteng_Cattle_ProcessedMeat_Mince_Butchery_S139_32_1	GCA_019357555.1_ASM1935755v1_genomic	0.4	No eggnog annotation	No eggnog annotation	No eggnog annotation	No eggnog annotation	No eggnog annotation	No eggnog annotation	No eggnog annotation	No eggnog annotation	No eggnog annotation	No eggnog annotation	No eggnog annotation	No eggnog annotation	No eggnog annotation	No eggnog annotation	No eggnog annotation	No eggnog annotation	No eggnog annotation	No eggnog annotation	No eggnog annotation	No eggnog annotation	No eggnog annotation	No VFDB hits
FOO_2015_AF_Gauteng_Cattle_ProcessedMeat_Mince_Butchery_S139_32_1	FOO_2015_AF_Gauteng_Cattle_ProcessedMeat_Mince_Butchery_S139_32	ATGGATGATGAATTAAAATATAAAGAGTTTTTATTTAATGTATGTAAGGTGGATGGGATAAACTTAAGAAAAATAAAATATACTGAAAAACATAATATAATAATTATTGGTATGAAAAATCATCAAAAAGATGGTGTAGATATAGAATGCTTTAAATTTATAAACTGTGTTATTAAAACACTTGCTCCTAATGGTATTAAGTTTAAGCCACAACTATATTTTATACCTAAAAAGGATAATGATGTTTTAAGCAGGGTTGAGTTACATATCGAAGAAAGTCAGATAAAGAAAATGAATAAAATATTAAATGATTATAAATAG	30	350	-1	FOO_2015_AF_Gauteng_Cattle_ProcessedMeat_Mince_Butchery_S139_32_1	FOO_2015_AF_Gauteng_Cattle-ProcessedMeat-Mince-Butchery_S139	0.4	No eggnog annotation	No eggnog annotation	No eggnog annotation	No eggnog annotation	No eggnog annotation	No eggnog annotation	No eggnog annotation	No eggnog annotation	No eggnog annotation	No eggnog annotation	No eggnog annotation	No eggnog annotation	No eggnog annotation	No eggnog annotation	No eggnog annotation	No eggnog annotation	No eggnog annotation	No eggnog annotation	No eggnog annotation	No eggnog annotation	No eggnog annotation	No VFDB hits
GCA_019357555_1_ASM1935755v1_genomic_0_316	GCA_019357555_1_ASM1935755v1_genomic_0	ATGAATGATTTTGACGCGTCTATAATCAGAAAAATTAAATATAGAGACGAATACGGGATAGAATTATTACTGAAAAGGTACGGAGGATTAATAAAGTCTATAGCGAAGCATAATCTATACCATCAAGAAATGCGTATAGATGAGTGTATAAACGATGTATTGCTTGCGATATGGAATAATATAGAGTCTTATAATCCAGATAAGAGTTCTTTTAAAAATTGGATCGGTGTTATTACAAAATATCATGCAATTGATACTTTGAGGAAGCATAACAGACACTCTTGTAATCAGCTTGATAGTGTGGAAAATGAAGTTATAAAAGACAGATATGAAATATATATAGATGAACTTTGGCAGGAACTGATTGATCCTTTAAGTTCTGACGACAAAGAAATAATG…	299286	299816	1	FOO_2015_AF_Gauteng_Cattle_ProcessedMeat_Mince_Butchery_S139_9_42	GCA_019357555.1_ASM1935755v1_genomic	0.4	GCA_019357555_1_ASM1935755v1_genomic_0_316	1408823.AXUS01000007_gene2963	1.18e-33	124	COG1595@1|root,COG1595@2|Bacteria,1V55A@1239|Firmicutes,24GME@186801|Clostridia,25S0M@186804|Peptostreptococcaceae	186801|Clostridia	K	Sigma-70, region 4	-	-	-	ko:K03088	-	-	-	-	ko00000,ko03021	-	-	-	Sigma70_r2,Sigma70_r4_2	No VFDB hits
FOO_2015_AF_Gauteng_Cattle_ProcessedMeat_Mince_Butchery_S139_9_42	FOO_2015_AF_Gauteng_Cattle_ProcessedMeat_Mince_Butchery_S139_9	ATGAATGATTTTGACGCGTCTATAATCAGAAAAATTAAATATAGAGACGAATACGGGATAGAATTATTACTGAAAAGGTACGGAGGATTAATAAAGTCTATAGCGAAGCATAATCTATACCATCAAGAAATGCGTATAGATGAGTGTATAAACGATGTATTGCTTGCGATATGGAATAATATAGAGTCTTATAATCCAGATAAGAGTTCTTTTAAAAATTGGATCGGTGTTATTACAAAATATCATGCAATTGATACTTTGAGGAAGCATAACAGACACTCTTGTAATCAGCTTGATAGTGTGGAAAATGAAGTTATAAAAGACAGATATGAAATATATATAGATGAACTTTGGCAGGAACTGATTGATCCTTTAAGTTCTGACGACAAAGAAATAATG…	41784	42314	1	FOO_2015_AF_Gauteng_Cattle_ProcessedMeat_Mince_Butchery_S139_9_42	FOO_2015_AF_Gauteng_Cattle-ProcessedMeat-Mince-Butchery_S139	0.4	FOO_2015_AF_Gauteng_Cattle_ProcessedMeat_Mince_Butchery_S139_9_42	1408823.AXUS01000007_gene2963	1.18e-33	124	COG1595@1|root,COG1595@2|Bacteria,1V55A@1239|Firmicutes,24GME@186801|Clostridia,25S0M@186804|Peptostreptococcaceae	186801|Clostridia	K	Sigma-70, region 4	-	-	-	ko:K03088	-	-	-	-	ko00000,ko03021	-	-	-	Sigma70_r2,Sigma70_r4_2	No VFDB hits
GCA_019357555_1_ASM1935755v1_genomic_0_317	GCA_019357555_1_ASM1935755v1_genomic_0	ATGAGAAAACTATACGATAAGATGAATGACTTAAAGATGGACGATGTTACAATGGAAGCAATGGAAAGCAGTGAAATAAATCATCACTTTGAAACATTTAAGCAAAAGATTAATCCTGTAAAAAAGAAAAGAAAAAAAGCACCGATTGTAGCCGCAGTTGCCGCAGTTGCAATAATAACACCAACTTTCAATCATGATATTCAGGCAAGTATTGTTCGTGCACTTGATAATGTATCATACTCATTTAAAGATATCATCACGCCAAAAGCAGAAAAATATGCGACCCATATTAATGAAACGATTGACTTAGGAAAGATAGATGTTAAATTAACAGATGTGTATGTCAGCGATAAATCGCTAGTATATAACCTCCTTATAGACGGTAAAAAGAAAGATTTA…	299813	300835	1	FOO_2015_AF_Gauteng_Cattle_ProcessedMeat_Mince_Butchery_S139_9_43	GCA_019357555.1_ASM1935755v1_genomic	0.4	No eggnog annotation	No eggnog annotation	No eggnog annotation	No eggnog annotation	No eggnog annotation	No eggnog annotation	No eggnog annotation	No eggnog annotation	No eggnog annotation	No eggnog annotation	No eggnog annotation	No eggnog annotation	No eggnog annotation	No eggnog annotation	No eggnog annotation	No eggnog annotation	No eggnog annotation	No eggnog annotation	No eggnog annotation	No eggnog annotation	No eggnog annotation	No VFDB hits
FOO_2015_AF_Gauteng_Cattle_ProcessedMeat_Mince_Butchery_S139_9_43	FOO_2015_AF_Gauteng_Cattle_ProcessedMeat_Mince_Butchery_S139_9	ATGAGAAAACTATACGATAAGATGAATGACTTAAAGATGGACGATGTTACAATGGAAGCAATGGAAAGCAGTGAAATAAATCATCACTTTGAAACATTTAAGCAAAAGATTAATCCTGTAAAAAAGAAAAGAAAAAAAGCACCGATTGTAGCCGCAGTTGCCGCAGTTGCAATAATAACACCAACTTTCAATCATGATATTCAGGCAAGTATTGTTCGTGCACTTGATAATGTATCATACTCATTTAAAGATATCATCACGCCAAAAGCAGAAAAATATGCGACCCATATTAATGAAACGATTGACTTAGGAAAGATAGATGTTAAATTAACAGATGTGTATGTCAGCGATAAATCGCTAGTATATAACCTCCTTATAGACGGTAAAAAGAAAGATTTA…	42311	43333	1	FOO_2015_AF_Gauteng_Cattle_ProcessedMeat_Mince_Butchery_S139_9_43	FOO_2015_AF_Gauteng_Cattle-ProcessedMeat-Mince-Butchery_S139	0.4	No eggnog annotation	No eggnog annotation	No eggnog annotation	No eggnog annotation	No eggnog annotation	No eggnog annotation	No eggnog annotation	No eggnog annotation	No eggnog annotation	No eggnog annotation	No eggnog annotation	No eggnog annotation	No eggnog annotation	No eggnog annotation	No eggnog annotation	No eggnog annotation	No eggnog annotation	No eggnog annotation	No eggnog annotation	No eggnog annotation	No eggnog annotation	No VFDB hits
GCA_002297525_1_ASM229752v1_genomic_5_35	GCA_002297525_1_ASM229752v1_genomic_5	ATGGAGATTATAAAAGTTGTTAATCCACAAATAGGTGGAAAAAAAGCGTTCGAATTATTTAAAGCATCTATAGAAAGTGGTGCGAAAACGATAGGTCTCGCAACAGGTTCGACACCGATTTCGTTTTATGAAGAAGTGATTCATAGCGATATTGATTTGACGGATGTTACTTCAGTAAACCTGGATGAGTATGTAGGATTAAGCCGTGAGAATAAACAGTCTTATGCTTATTTTATGAATGAACAACTGTTTAAATATAAAAAGCTTAAAGCATCATTTCTACCGAACGGATTAGCAAGTAATATTGATGAAGAGATAAGCCGTTATAATGATATTCTTACGTGTCATCCGATTGACTTTCAAATACTTGGTATCGGATCTAATGGCCATATCGGTTTC…	35302	36003	1	GCA_002297525_1_ASM229752v1_genomic_5_35	GCA_002297525.1_ASM229752v1_genomic	0.2	GCA_002297525_1_ASM229752v1_genomic_5_35	469609.HMPREF0847_01525	6.52e-104	307	COG0363@1|root,COG0363@2|Bacteria,1TP10@1239|Firmicutes,4HAG4@91061|Bacilli	91061|Bacilli	G	Catalyzes the reversible isomerization-deamination of glucosamine 6-phosphate (GlcN6P) to form fructose 6-phosphate (Fru6P) and ammonium ion	nagB	GO:0003674,GO:0003824,GO:0004342,GO:0005575,GO:0005622,GO:0005623,GO:0005737,GO:0005829,GO:0005975,GO:0006040,GO:0006044,GO:0006054,GO:0006082,GO:0008150,GO:0008152,GO:0009056,GO:0009987,GO:0016054,GO:0016787,GO:0016853,GO:0016860,GO:0016861,GO:0016999,GO:0017001,GO:0017144,GO:0019239,GO:0019262,GO:0019752,GO:0042737,GO:0043436,GO:0044237,GO:0044238,GO:0044248,GO:0044281,GO:0044282,GO:0044424,GO:…	3.5.99.6	ko:K02564	ko00520,ko01100,map00520,map01100	-	R00765	RC00163	ko00000,ko00001,ko01000	-	-	-	Glucosamine_iso	No VFDB hits
GCA_002742395_2_ASM274239v2_genomic_33_98	GCA_002742395_2_ASM274239v2_genomic_33	ATGGAGATTATAAAAGTTGTTAATCCACAAATAGGTGGAAAAAAAGCGTTCGAATTATTTAAAGCATCTATAGAAAGTGGTGCGAAAACGATAGGTCTCGCAACAGGTTCGACACCGATTTCGTTTTATGAAGAAGTGATTCATAGCGATATTGATTTGACGGATGTTACTTCAGTAAACCTGGATGAGTATGTAGGATTAAGCCGTGAGAATAAACAGTCTTATGCTTATTTTATGAATGAACAACTGTTTAAATATAAAAAGCTTAAAGCATCATTTCTACCGAACGGATTAGCAAGTAATATTGATGAAGAGATAAGCCGTTATAATGATATTCTTACGTGTCATCCGATTGACTTTCAAATACTTGGTATCGGATCTAATGGCCATATCGGTTTC…	88012	88713	1	GCA_002297525_1_ASM229752v1_genomic_5_35	GCA_002742395.2_ASM274239v2_genomic	0.2	GCA_002742395_2_ASM274239v2_genomic_33_98	469609.HMPREF0847_01525	6.52e-104	307	COG0363@1|root,COG0363@2|Bacteria,1TP10@1239|Firmicutes,4HAG4@91061|Bacilli	91061|Bacilli	G	Catalyzes the reversible isomerization-deamination of glucosamine 6-phosphate (GlcN6P) to form fructose 6-phosphate (Fru6P) and ammonium ion	nagB	GO:0003674,GO:0003824,GO:0004342,GO:0005575,GO:0005622,GO:0005623,GO:0005737,GO:0005829,GO:0005975,GO:0006040,GO:0006044,GO:0006054,GO:0006082,GO:0008150,GO:0008152,GO:0009056,GO:0009987,GO:0016054,GO:0016787,GO:0016853,GO:0016860,GO:0016861,GO:0016999,GO:0017001,GO:0017144,GO:0019239,GO:0019262,GO:0019752,GO:0042737,GO:0043436,GO:0044237,GO:0044238,GO:0044248,GO:0044281,GO:0044282,GO:0044424,GO:…	3.5.99.6	ko:K02564	ko00520,ko01100,map00520,map01100	-	R00765	RC00163	ko00000,ko00001,ko01000	-	-	-	Glucosamine_iso	No VFDB hits
GCA_003627575_1_ASM362757v1_genomic_291_61	GCA_003627575_1_ASM362757v1_genomic_291	ATGGAGATTATAAAAGTTGTTAATCCACAAATGGGTGGAAAAAAAGCGTTCGAATTATTTAAAGCATCTATAGAAAGTGGTGCGAAAACGATAGGTCTCGCAACAGGTTCGACACCGATTTCGTTTTATGAAGAAGTGATTCATAGCGATATTCATTTGACGGATGTTACTTCTGTAAACCTGGATGAGTATGTAGGATTAAGTCGTGAGAATAAACAGTCTTATGCTTATTTTATGAATGAACAACTGTTTAAATATAAAAAGCTTAAAGCATCATTTCTACCGAACGGATTAGCAAGTAATATTGATGAAGAGATAAGCCGTTATAATGATATTCTTACGTGTCATCCGATTGACTTTCAAATACTTGGTATCGGATCTAATGGCCATATCGGTTTC…	55054	55755	1	GCA_002297525_1_ASM229752v1_genomic_5_35	GCA_003627575.1_ASM362757v1_genomic	0.2	GCA_003627575_1_ASM362757v1_genomic_291_61	469609.HMPREF0847_01525	3.76e-103	305	COG0363@1|root,COG0363@2|Bacteria,1TP10@1239|Firmicutes,4HAG4@91061|Bacilli	91061|Bacilli	G	Catalyzes the reversible isomerization-deamination of glucosamine 6-phosphate (GlcN6P) to form fructose 6-phosphate (Fru6P) and ammonium ion	nagB	GO:0003674,GO:0003824,GO:0004342,GO:0005575,GO:0005622,GO:0005623,GO:0005737,GO:0005829,GO:0005975,GO:0006040,GO:0006044,GO:0006054,GO:0006082,GO:0008150,GO:0008152,GO:0009056,GO:0009987,GO:0016054,GO:0016787,GO:0016853,GO:0016860,GO:0016861,GO:0016999,GO:0017001,GO:0017144,GO:0019239,GO:0019262,GO:0019752,GO:0042737,GO:0043436,GO:0044237,GO:0044238,GO:0044248,GO:0044281,GO:0044282,GO:0044424,GO:…	3.5.99.6	ko:K02564	ko00520,ko01100,map00520,map01100	-	R00765	RC00163	ko00000,ko00001,ko01000	-	-	-	Glucosamine_iso	No VFDB hits
GCA_018107745_1_ASM1810774v1_genomic_291_61	GCA_018107745_1_ASM1810774v1_genomic_291	ATGGAGATTATAAAAGTTGTTAATCCACAAATGGGTGGAAAAAAAGCGTTCGAATTATTTAAAGCATCTATAGAAAGTGGTGCGAAAACGATAGGTCTCGCAACAGGTTCGACACCGATTTCGTTTTATGAAGAAGTGATTCATAGCGATATTCATTTGACGGATGTTACTTCTGTAAACCTGGATGAGTATGTAGGATTAAGTCGTGAGAATAAACAGTCTTATGCTTATTTTATGAATGAACAACTGTTTAAATATAAAAAGCTTAAAGCATCATTTCTACCGAACGGATTAGCAAGTAATATTGATGAAGAGATAAGCCGTTATAATGATATTCTTACGTGTCATCCGATTGACTTTCAAATACTTGGTATCGGATCTAATGGCCATATCGGTTTC…	55054	55755	1	GCA_002297525_1_ASM229752v1_genomic_5_35	GCA_018107745.1_ASM1810774v1_genomic	0.2	GCA_018107745_1_ASM1810774v1_genomic_291_61	469609.HMPREF0847_01525	3.76e-103	305	COG0363@1|root,COG0363@2|Bacteria,1TP10@1239|Firmicutes,4HAG4@91061|Bacilli	91061|Bacilli	G	Catalyzes the reversible isomerization-deamination of glucosamine 6-phosphate (GlcN6P) to form fructose 6-phosphate (Fru6P) and ammonium ion	nagB	GO:0003674,GO:0003824,GO:0004342,GO:0005575,GO:0005622,GO:0005623,GO:0005737,GO:0005829,GO:0005975,GO:0006040,GO:0006044,GO:0006054,GO:0006082,GO:0008150,GO:0008152,GO:0009056,GO:0009987,GO:0016054,GO:0016787,GO:0016853,GO:0016860,GO:0016861,GO:0016999,GO:0017001,GO:0017144,GO:0019239,GO:0019262,GO:0019752,GO:0042737,GO:0043436,GO:0044237,GO:0044238,GO:0044248,GO:0044281,GO:0044282,GO:0044424,GO:…	3.5.99.6	ko:K02564	ko00520,ko01100,map00520,map01100	-	R00765	RC00163	ko00000,ko00001,ko01000	-	-	-	Glucosamine_iso	No VFDB hits
GCA_016127075_1_ASM1612707v1_genomic_0_1605	GCA_016127075_1_ASM1612707v1_genomic_0	ATGGGACAATTTAATGAATATCTGGAAAGTATTCAAGATGCACAAAAAATCGAAAAGATTATTCGTTTCAATATTGAAGACAAAAAAGTATCGATACATTCTGGAGAAAATGATAAATTTTACACTTTGAAATTAATCGGTTGA	1514553	1514696	1	GCA_016127075_1_ASM1612707v1_genomic_0_1605	GCA_016127075.1_ASM1612707v1_genomic	0.1	No eggnog annotation	No eggnog annotation	No eggnog annotation	No eggnog annotation	No eggnog annotation	No eggnog annotation	No eggnog annotation	No eggnog annotation	No eggnog annotation	No eggnog annotation	No eggnog annotation	No eggnog annotation	No eggnog annotation	No eggnog annotation	No eggnog annotation	No eggnog annotation	No eggnog annotation	No eggnog annotation	No eggnog annotation	No eggnog annotation	No eggnog annotation	No VFDB hits
GCA_004359715_1_ASM435971v1_genomic_21_195	GCA_004359715_1_ASM435971v1_genomic_21	ATGGGACAATTTAATGAATATCTGGAAAGTATTCAAGATGCACAAAAAATCGAAAAGATTATTCGTTTCAATATTGAAGACAAAAAAGTATCGATACATTCTGGAGAAAATGATAAATTTTACACTTTGAAATTAATCGGTTGA	173888	174031	-1	GCA_016127075_1_ASM1612707v1_genomic_0_1605	GCA_004359715.1_ASM435971v1_genomic	0.1	No eggnog annotation	No eggnog annotation	No eggnog annotation	No eggnog annotation	No eggnog annotation	No eggnog annotation	No eggnog annotation	No eggnog annotation	No eggnog annotation	No eggnog annotation	No eggnog annotation	No eggnog annotation	No eggnog annotation	No eggnog annotation	No eggnog annotation	No eggnog annotation	No eggnog annotation	No eggnog annotation	No eggnog annotation	No eggnog annotation	No eggnog annotation	No VFDB hits
GCA_002834615_1_ASM283461v1_genomic_53_166	GCA_002834615_1_ASM283461v1_genomic_53	ATGGGACAATTTAATGAATATCTGGAAAGTATTCAAGATGCACAAAAAATCGAAAAGATTATTCGTTTCAATATTGAAGACAAAAAAGTATCGATACATTCTGGAGAAAATGATAAATTTTACACTTTGAAATTAATCGGTTGA	148139	148282	-1	GCA_016127075_1_ASM1612707v1_genomic_0_1605	GCA_002834615.1_ASM283461v1_genomic	0.1	No eggnog annotation	No eggnog annotation	No eggnog annotation	No eggnog annotation	No eggnog annotation	No eggnog annotation	No eggnog annotation	No eggnog annotation	No eggnog annotation	No eggnog annotation	No eggnog annotation	No eggnog annotation	No eggnog annotation	No eggnog annotation	No eggnog annotation	No eggnog annotation	No eggnog annotation	No eggnog annotation	No eggnog annotation	No eggnog annotation	No eggnog annotation	No VFDB hits
GCA_004359695_1_ASM435969v1_genomic_10_152	GCA_004359695_1_ASM435969v1_genomic_10	ATGGGACAATTTAATGAATATCTGGAAAGTATTCAAGATGCACAAAAAATCGAAAAGATTATTCGTTTCAATATTGAAGACAAAAAAGTATCGATACATTCTGGAGAAAATGATAAATTTTACACTTTGAAATTAATCGGTTGA	140968	141111	-1	GCA_016127075_1_ASM1612707v1_genomic_0_1605	GCA_004359695.1_ASM435969v1_genomic	0.1	No eggnog annotation	No eggnog annotation	No eggnog annotation	No eggnog annotation	No eggnog annotation	No eggnog annotation	No eggnog annotation	No eggnog annotation	No eggnog annotation	No eggnog annotation	No eggnog annotation	No eggnog annotation	No eggnog annotation	No eggnog annotation	No eggnog annotation	No eggnog annotation	No eggnog annotation	No eggnog annotation	No eggnog annotation	No eggnog annotation	No eggnog annotation	No VFDB hits
GCA_002835295_1_ASM283529v1_genomic_10_187	GCA_002835295_1_ASM283529v1_genomic_10	ATGGGACAATTTAATGAATATCTGGAAAGTATTCAAGATGCACAAAAAATCGAAAAGATTATTCGTTTCAATATTGAAGACAAAAAAGTATCGATACATTCTGGAGAAAATGATAAATTTTACACTTTGAAATTAATCGGTTGA	174205	174348	-1	GCA_016127075_1_ASM1612707v1_genomic_0_1605	GCA_002835295.1_ASM283529v1_genomic	0.1	No eggnog annotation	No eggnog annotation	No eggnog annotation	No eggnog annotation	No eggnog annotation	No eggnog annotation	No eggnog annotation	No eggnog annotation	No eggnog annotation	No eggnog annotation	No eggnog annotation	No eggnog annotation	No eggnog annotation	No eggnog annotation	No eggnog annotation	No eggnog annotation	No eggnog annotation	No eggnog annotation	No eggnog annotation	No eggnog annotation	No eggnog annotation	No VFDB hits
GCA_002834805_1_ASM283480v1_genomic_10_187	GCA_002834805_1_ASM283480v1_genomic_10	ATGGGACAATTTAATGAATATCTGGAAAGTATTCAAGATGCACAAAAAATCGAAAAGATTATTCGTTTCAATATTGAAGACAAAAAAGTATCGATACATTCTGGAGAAAATGATAAATTTTACACTTTGAAATTAATCGGTTGA	174225	174368	-1	GCA_016127075_1_ASM1612707v1_genomic_0_1605	GCA_002834805.1_ASM283480v1_genomic	0.1	No eggnog annotation	No eggnog annotation	No eggnog annotation	No eggnog annotation	No eggnog annotation	No eggnog annotation	No eggnog annotation	No eggnog annotation	No eggnog annotation	No eggnog annotation	No eggnog annotation	No eggnog annotation	No eggnog annotation	No eggnog annotation	No eggnog annotation	No eggnog annotation	No eggnog annotation	No eggnog annotation	No eggnog annotation	No eggnog annotation	No eggnog annotation	No VFDB hits
GCA_003259685_1_ASM325968v1_genomic_39_33	GCA_003259685_1_ASM325968v1_genomic_39	ATGGGACAATTTAATGAATATCTGGAAAGTATTCAAGATGCACAAAAAATCGAAAAGATTATTCGTTTCAATATTGAAGACAAAAAAGTATCGATACATTCTGGAGAAAATGATAAATTTTACACTTTGAAATTAATCGGTTGA	31051	31194	-1	GCA_016127075_1_ASM1612707v1_genomic_0_1605	GCA_003259685.1_ASM325968v1_genomic	0.1	No eggnog annotation	No eggnog annotation	No eggnog annotation	No eggnog annotation	No eggnog annotation	No eggnog annotation	No eggnog annotation	No eggnog annotation	No eggnog annotation	No eggnog annotation	No eggnog annotation	No eggnog annotation	No eggnog annotation	No eggnog annotation	No eggnog annotation	No eggnog annotation	No eggnog annotation	No eggnog annotation	No eggnog annotation	No eggnog annotation	No eggnog annotation	No VFDB hits
GCA_003517485_1_ASM351748v1_genomic_9_31	GCA_003517485_1_ASM351748v1_genomic_9	ATGGGACAATTTAATGAATATCTGGAAAGTATTCAAGATGCACAAAAAATCGAAAAGATTATTCGTTTCAATATTGAAGACAAAAAAGTATCGATACATTCTGGAGAAAATGATAAATTTTACACTTTGAAATTAATCGGTTGA	30707	30850	-1	GCA_016127075_1_ASM1612707v1_genomic_0_1605	GCA_003517485.1_ASM351748v1_genomic	0.1	No eggnog annotation	No eggnog annotation	No eggnog annotation	No eggnog annotation	No eggnog annotation	No eggnog annotation	No eggnog annotation	No eggnog annotation	No eggnog annotation	No eggnog annotation	No eggnog annotation	No eggnog annotation	No eggnog annotation	No eggnog annotation	No eggnog annotation	No eggnog annotation	No eggnog annotation	No eggnog annotation	No eggnog annotation	No eggnog annotation	No eggnog annotation	No VFDB hits
[truncated: 52 more rows]

## Sheet: S10
Supplementary Table S10. Flexible genes identified within the subclusters of PopCOGenT Main Cluster 2 (PopCOGenT P < 0.05)
PopCOGenT Results									eggNOG-mapper Results																					Overlapping DIAMOND Hits (40% amino acid identity and 50% coverage)
orf_id	orf_contig	orf_seq	orf_start	orf_end	orf_strand	orf_ortho_cluster	strain	Population	#query	seed_ortholog	evalue	score	eggNOG_OGs	max_annot_lvl	COG_category	Description	Preferred_name	GOs	EC	KEGG_ko	KEGG_Pathway	KEGG_Module	KEGG_Reaction	KEGG_rclass	BRITE	KEGG_TC	CAZy	BiGG_Reaction	PFAMs	VFDB_40p_50q
[truncated: 315 more rows]

[truncated: 14 more sheets: S11, S12, S13, S14, S15, S16, S17, S18, S19, S20, S21, S22, S23, S24]
